# Supplementary material for: Mutation of the Surface Layer Protein SlpB Has Pleiotropic Effects in the Probiotic Propionibacterium freudenreichii CIRM-BIA 129
Source: Front Microbiol. 2018 Aug 17;9:1807. doi: 10.3389/fmicb.2018.01807 (PMC6107788; doi:10.3389/fmicb.2018.01807)
Supplement: Table S1 — Total list of proteins identified in the core-proteome of CB 129 wild-type and CB129ΔslpB. [file Table_1.XLSX]

## Sheet: Propionibacterium_260417_lista_
Accession	Peptide count	Unique peptides	Confidence score	Anova (p)	Anova -log(p)	Max fold change	Fractions	Occurrences	Highest mean condition	Lowest mean condition	Description	MU_1	MU_2	MU_3	MU_MEDIA	MU_DESVPAD	MU_CV	MU_LOG10	MU_RANK	MU_REPLICATE	WT_1	WT_2	WT_3	WT_MEDIA	WT_DESVPAD	WT_CV	WT_LOG10	WT_RANK	WT_REPLICATE	Anova p-value <= 0.05	Max fold change >= 2	RATIO_MU:WT	LOG2_RATIO	TAG_EXPRESSION
PFCIRM129_09075	2	1	6.9772	0.000584474	3.23323	241.225	2	1	WT	MU	Putative carboxylic ester hydrolase										106.207	75.8167	205.561	129.195	67.858	0.525238	2.11125	1169	3	x	x	0	#NUM!	#NUM!
PFCIRM129_09610	5	2	41.9018	0.00628382	2.20178	71.5654	2;4	2	MU	WT	Protein of unknown function	7648.69	2660.01	2457.9	4255.53	2940.3	0.690935	3.62895	473	3	87.4377	82.916	8.03688	59.4636	44.5941	0.749941	1.77425	1200	3	x	x	71.5654	6.16119	UP
PFCIRM129_09540	5	4	37.0751	0.002529	2.59705	42.9882	4;5	2	MU	WT	Protein of unknown function	9175.21	1849.26	2171.59	4398.68	4139.73	0.941129	3.64332	456	3	105.38	84.6039	116.985	102.323	16.4056	0.160331	2.00997	1181	3	x	x	42.9882	5.42587	UP
PFCIRM129_09590	10	8	102.788	0.00248987	2.60382	23.0497	1;2;3;5	4	MU	WT	Protein of unknown function	77431.7	21945.5	22502.7	40626.6	31875.4	0.784592	4.60881	57	3	2124.89	1326.23	1836.58	1762.56	404.442	0.229462	3.24614	754	3	x	x	23.0497	4.52668	UP
PFCIRM129_09465	6	3	51.2086	0.00485925	2.31343	20.0751	3;4	2	MU	WT	Protein of unknown function	11436.5	5625.6	5132.42	7398.16	3505.95	0.473895	3.86912	310	3	249.086	128.734	727.754	368.524	316.868	0.85983	2.56647	1086	3	x	x	20.0751	4.32733	UP
PFCIRM129_09585	7	4	90.2656	0.00610818	2.21409	17.0913	1;4;5	3	MU	WT	Protein of unknown function	48049.6	26889.2	27985	34307.9	11913.2	0.347243	4.53539	67	3	4069.43	1352.8	599.766	2007.33	1825.09	0.909211	3.30262	721	3	x	x	17.0913	4.09519	UP
PFCIRM129_04060	5	1	38.8837	0.0331721	1.47923	21.3638	2	1	MU	WT	Guanylate kinase , Guanosine monophosphate kinase (GMP kinase)	42.034	172.351	182.72	132.368	78.4032	0.592312	2.12178	1202	3	12.0383	6.54944		9.29386	3.8812	0.417609	0.968196	1227	2	x	x	14.2425	3.83213	UP
PFCIRM129_09570	6	5	44.4682	0.00292444	2.53396	12.8792	4;5	2	MU	WT	Protein of unknown function	2593.56	2577.53	2142.98	2438.02	255.64	0.104855	3.38704	680	3	246.202	249.46	72.2348	189.299	101.394	0.535627	2.27715	1145	3	x	x	12.8792	3.68697	UP
PFCIRM129_07005	41	16	243.599	0.00900392	2.04557	9.96824	2;3;4;5	4	MU	WT	DNA ligase (NAD+)	31509.2	17231.6	9116.72	19285.8	11336.7	0.587826	4.28524	126	3	2372.01	2487.35	944.828	1934.73	859.217	0.444102	3.28662	735	3	x	x	9.96824	3.31734	UP
PFCIRM129_01620	11	3	59.7705	0.035588	1.4487	7.78126	2;3;4	3	MU	WT	Stomatin/prohibitin	103.188	387.896	296.064	262.383	145.312	0.553817	2.41894	1157	3	11.1714	77.7554	12.2327	33.7198	38.1396	1.13107	1.52789	1221	3	x	x	7.78126	2.96	UP
PFCIRM129_09845	9	2	84.1515	0.0746165	1.12717	7.17213	4;5	2	MU	WT	Amino acid-binding ACT	240.549	755.854	476.8	491.068	257.949	0.525282	2.69114	1085	3	21.4347	181.265	2.70664	68.4689	98.1324	1.43324	1.83549	1197	3		x	7.17213	2.8424	UP
PFCIRM129_11850	3	2	17.9687	0.173632	0.76037	7.13228	4;5	2	MU	WT	Hypothetical membrane protein	32.4659	558.909	327.088	306.154	263.845	0.861804	2.48594	1133	3	33.0104	60.187	35.5782	42.9252	15.0042	0.349543	1.63271	1215	3		x	7.13228	2.83436	UP
PFCIRM129_10485	6	2	35.443	0.0107087	1.97026	6.78576	2;3;5	3	MU	WT	spermidine synthase	131.844	215.762	391.638	246.415	132.581	0.538041	2.39167	1165	3	24.8576	25.6783	58.4047	36.3135	19.1359	0.526963	1.56007	1219	3	x	x	6.78576	2.76251	UP
PFCIRM129_11695	4	4	34.1628	0.0796618	1.09875	6.62406	1	1	MU	WT	Hypothetical protein	568.007	3400.23	1982.43	1983.55	1416.11	0.713926	3.29744	751	3	39.2865	820.258	38.795	299.447	451.036	1.50623	2.47632	1104	3		x	6.62406	2.72772	UP
PFCIRM129_02640	2	1	9.696	0.0821193	1.08555	9.89107	3;4	2	MU	WT	Phage-related integrase (integrase) PSEUDO=TRUE	471.303	1975.45	1007.15	1151.3	762.365	0.662176	3.06119	906	3	8.31881	340.875		174.597	235.153	1.34683	2.24204	1150	2		x	6.59405	2.72116	UP
PFCIRM129_09480	9	4	46.8947	0.077814	1.10894	6.32336	3	1	MU	WT	Protein of unknown function	162.906	867.105	742.924	590.978	375.886	0.636039	2.77157	1056	3	59.1278	202.364	18.8869	93.4595	96.4362	1.03185	1.97062	1188	3		x	6.32336	2.66069	UP
PFCIRM129_04070	3	2	16.8657	0.114292	0.941983	5.47948	4;5	2	MU	WT	Orotidine 5 -phosphate decarboxylase (OMP decarboxylase) (OMPDCase) (OMPdecase)	79.0919	336.855	410.434	275.46	173.994	0.631648	2.44006	1150	3	51.6908	93.1888	5.93406	50.2712	43.6447	0.868185	1.70132	1209	3		x	5.47948	2.45404	UP
PFCIRM129_03950	3	1	21.5791	0.123	0.910093	8.20518	2	1	MU	WT	Putative zinc-containing alcohol dehydrogenase (Oxidoreductase)	361.51	592.569	899.092	617.724	269.672	0.436558	2.79079	1040	3	58.9099	166.944		112.927	76.3915	0.676469	2.0528	1178	2		x	5.47012	2.45157	UP
PFCIRM129_03555	1	1	7.9462	0.569521	0.24449	5.24075	1	1	MU	WT	D-serine/D-alanine/glycine transporter		628.594	9029.05	4828.82	5940.02	1.23012	3.68384	434	2		1840.52	2.27689	921.399	1299.84	1.41072	2.96445	925	2		x	5.24075	2.38977	UP
PFCIRM129_10425	9	5	43.8003	0.312555	0.505073	4.9146	2	1	MU	WT	iolT3 (myo-inositol transporter iolT3)	88.8211	1331.81	1554.6	991.743	789.848	0.796424	2.9964	945	3	212.517	300.611	92.2571	201.795	104.59	0.518298	2.30491	1137	3		x	4.9146	2.29708	UP
PFCIRM129_00215	6	2	40.3545	0.13395	0.873057	4.78585	3;5	2	MU	WT	Carboxylic ester hydrolase	21.8137	158.326	158.977	113.039	79.004	0.69891	2.05323	1212	3	25.0593	25.7441	20.0548	23.6194	3.10595	0.1315	1.37327	1224	3		x	4.78585	2.25878	UP
PFCIRM129_03805	7	4	39.8408	0.203569	0.691289	6.99356	3;4	2	MU	WT	Hypothetical protein	19.6246	344.014	237.448	200.362	165.344	0.825226	2.30182	1175	3	18.7815	67.1672		42.9743	34.2139	0.796147	1.63321	1214	2		x	4.66237	2.22106	UP
PFCIRM129_05895	5	1	27.0325	0.179246	0.746551	4.55237	5	1	MU	WT	Exodeoxyribonuclease VII large subunit	179.34	1275.73	1116.23	857.102	592.352	0.691111	2.93303	986	3	280.556	258.953	25.3195	188.276	141.537	0.751754	2.2748	1146	3		x	4.55237	2.18662	UP
PFCIRM129_00455	8	1	48.771	0.0568761	1.24507	4.32489	2;4	2	MU	WT	UBA/THIF-type NAD/FAD binding protein	601.143	1055.21	860.517	838.956	227.8	0.271528	2.92374	989	3	101.443	440.927	39.5801	193.983	216.085	1.11393	2.28776	1142	3		x	4.32489	2.11266	UP
PFCIRM129_10870	6	3	30.3436	0.0327155	1.48525	4.25435	2	1	MU	WT	Protein of unknown function	319.776	646.22	875.825	613.94	279.426	0.455136	2.78813	1044	3	131.977	232.785	68.1651	144.309	82.9997	0.575153	2.15929	1164	3	x	x	4.25435	2.08894	UP
PFCIRM129_10595	5	3	29.2324	0.21832	0.660906	6.35079	1;5	2	MU	WT	NUDIX hydrolase	49.0236	1111.6	673.691	611.437	534.015	0.873377	2.78635	1046	3	32.5825	256.25		144.416	158.156	1.09514	2.15962	1163	2		x	4.23386	2.08197	UP
PFCIRM129_09930	9	7	56.3355	0.00443889	2.35273	4.16799	3;4	2	MU	WT	Hypothetical protein	1314.13	896.884	915.887	1042.3	235.602	0.226041	3.01799	929	3	334.615	257.35	158.253	250.073	88.4059	0.353521	2.39807	1126	3	x	x	4.16799	2.05935	UP
PFCIRM129_09935	11	7	87.1427	0.000638308	3.19497	4.04346	2;5	2	MU	WT	Aldo/keto reductase	2035.05	2256.21	1851.65	2047.64	202.571	0.0989292	3.31125	742	3	400.575	482.597	636.05	506.407	119.53	0.236035	2.7045	1042	3	x	x	4.04346	2.01559	UP
PFCIRM129_03385	2	1	8.0776	0.167507	0.775967	5.92917	3	1	MU	WT	Cof protein:HAD-superfamily hydrolase subfamily IIB	340.819	124.487	65.2288	176.845	145.064	0.820287	2.24759	1185	3	38.7178	50.7609		44.7394	8.51575	0.190341	1.65069	1213	2		x	3.95278	1.98287	UP
PFCIRM129_11485	27	11	170.352	0.0706464	1.15091	3.68584	1;2;3;4;5	5	MU	WT	UDP-N-acetylmuramate--L-alanine ligase (UDP-N- acetylmuramoyl-L-alanine synthetase)	3522.72	7793.45	7954.5	6423.56	2513.49	0.391293	3.80778	359	3	1355.56	3393.91	478.837	1742.77	1495.62	0.858184	3.24124	759	3		x	3.68584	1.88199	UP
PFCIRM129_11815	19	9	151.894	0.128619	0.890695	3.67322	1;2;4;5	4	MU	WT	Protein mrp homolog (ATP-binding protein)	2137.74	6839.45	5471.95	4816.38	2418.44	0.502128	3.68272	436	3	1643.24	2095.04	195.359	1311.22	992.412	0.756865	3.11767	835	3		x	3.67322	1.87704	UP
PFCIRM129_01735	7	2	45.2745	0.0679322	1.16792	3.63105	2	1	MU	WT	ATPase	41.454	142.443	103.504	95.8005	50.9335	0.531662	1.98137	1223	3	13.7479	48.1063	17.2969	26.3837	18.8958	0.716193	1.42134	1223	3		x	3.63105	1.86039	UP
PFCIRM129_06615	3	1	18.4018	0.124552	0.90465	3.60491	1;5	2	MU	WT	Protein of unknown function	4971.78	7644.09	5022.19	5879.35	1528.52	0.259981	3.76933	382	3	276.632	4586.93	29.2243	1630.93	2562.96	1.57147	3.21244	778	3		x	3.60491	1.84996	UP
PFCIRM129_03830	7	4	44.8465	0.0704417	1.15217	3.6032	3	1	MU	WT	Transcriptional regulator, LacI family protein	229.479	521.794	798.07	516.448	284.334	0.550556	2.71303	1077	3	71.0675	265.52	93.4035	143.331	106.407	0.742391	2.15634	1165	3		x	3.6032	1.84928	UP
PFCIRM129_08225	25	16	203.023	0.0181709	1.74062	3.56865	1;2;3;4;5	5	MU	WT	50S ribosomal protein L2	4820.31	9505.99	8720.79	7682.36	2509.51	0.326658	3.88549	300	3	1798.87	3296.5	1362.85	2152.74	1014.23	0.471137	3.33299	702	3	x	x	3.56865	1.83538	UP
PFCIRM129_05110	10	2	60.8023	0.0387728	1.41147	3.49278	2;5	2	MU	WT	Nuclease of the RecB family	324.965	252.138	612.559	396.554	190.577	0.480582	2.5983	1104	3	85.8503	192.661	62.095	113.536	69.5466	0.612554	2.05513	1177	3	x	x	3.49278	1.80437	UP
PFCIRM129_04730	25	14	200.266	0.10691	0.970981	3.48468	1;2;3;4;5	5	MU	WT	Hypothetical protein	4608.81	9526.49	9172.9	7769.4	2742.85	0.353033	3.89039	295	3	2758.74	3566.43	363.603	2229.59	1665.69	0.747084	3.34823	686	3		x	3.48468	1.80102	UP
PFCIRM129_09895	2	1	20.7148	0.200603	0.697662	3.47013	1;5	2	MU	WT	Hypothetical protein	408.081	1228.11	2850.93	1495.71	1243.21	0.831189	3.17485	839	3	120.823	588.775	583.469	431.022	268.654	0.623294	2.6345	1071	3		x	3.47013	1.79499	UP
PFCIRM129_08345	2	2	16.3718	0.164534	0.783745	5.137	1	1	MU	WT	SecE/Sec61-gamma subunit of protein translocation complex	2498.51	7055.22	6395.51	5316.41	2462.57	0.463201	3.72562	411	3	155.719	2949.06		1552.39	1975.19	1.27235	3.191	790	2		x	3.42467	1.77596	UP
PFCIRM129_06885	29	9	160.535	0.0776371	1.10993	3.40694	1;2;3;4	4	MU	WT	Folylpolyglutamate synthase (bifunctionnal enzyme)	1555.49	4583.32	2672.5	2937.11	1531.16	0.521316	3.46792	611	3	393.122	1806.28	386.886	862.095	817.692	0.948493	2.93556	940	3		x	3.40694	1.76848	UP
PFCIRM129_02440	9	4	52.7966	0.117848	0.92868	3.37337	2;4	2	MU	WT	transcription regulator	838.033	567.54	452.099	619.224	198.09	0.3199	2.79185	1039	3	430.104	103.104	17.4797	183.563	217.761	1.1863	2.26378	1148	3		x	3.37337	1.75419	UP
PFCIRM129_06625	9	6	57.7709	0.0606157	1.21742	3.36588	4	1	MU	WT	Hypothetical secreted protein	34582.9	38226.8	51160.5	41323.4	8711.8	0.21082	4.6162	53	3	3341.28	13367	20123.1	12277.1	8443.83	0.687769	4.0891	217	3		x	3.36588	1.75099	UP
PFCIRM129_05300	6	4	48.8529	0.0665303	1.17698	3.34855	1;4;5	3	MU	WT	Short chain dehydrogenase	669.337	1711.42	1480.62	1287.13	547.324	0.425229	3.10962	877	3	143.782	551.375	457.992	384.383	213.534	0.555525	2.58476	1084	3		x	3.34855	1.74354	UP
PFCIRM129_08800	3	1	34.712	0.12686	0.896674	4.99764	4	1	MU	WT	Cobalt transport protein CbiN	57.2645	166.002	127.744	117.004	55.1589	0.471429	2.0682	1209	3	59.898	10.3372		35.1176	35.0448	0.997926	1.54553	1220	2		x	3.33176	1.73629	UP
PFCIRM129_10400	8	5	56.7136	0.0857485	1.06677	3.31513	1;5	2	MU	WT	iolC (Myo-inositol catabolism iolC protein)	1671.62	5019.26	2846.62	3179.17	1698.41	0.534232	3.50231	582	3	508.236	2006.89	361.832	958.987	910.46	0.949399	2.98181	913	3		x	3.31513	1.72907	UP
PFCIRM129_03885	14	4	87.529	0.20899	0.679874	4.9528	4;5	2	MU	WT	4-hydroxythreonine-4-phosphate dehydrogenase	45.6089	248.226	282.498	192.111	128.026	0.66642	2.28355	1180	3	47.2965	69.0684		58.1825	15.3951	0.2646	1.76479	1201	2		x	3.30187	1.72328	UP
PFCIRM129_09710	4	2	28.2095	0.162758	0.788457	3.28906	3	1	MU	WT	transporter	77.1307	413.198	360.732	283.687	180.796	0.637309	2.45284	1143	3	76.0807	134.297	48.3775	86.2518	43.8535	0.508436	1.93577	1191	3		x	3.28906	1.71767	UP
PFCIRM129_11550	4	2	35.3184	0.196769	0.706043	3.27465	3;4	2	MU	WT	Hypothetical membrane protein	289.194	1762.25	1495.43	1182.29	784.867	0.663852	3.07272	899	3	118.765	741.276	223.09	361.044	333.396	0.923424	2.55756	1090	3		x	3.27465	1.71134	UP
PFCIRM129_04290	16	9	122.577	0.172214	0.763931	3.24625	1;3;4;5	4	MU	WT	Tryptophan synthase beta chain (TrpB)	1256.59	2931.14	6872.04	3686.59	2882.94	0.782008	3.56663	509	3	1675.06	1367.51	364.36	1135.65	685.426	0.603556	3.05524	870	3		x	3.24625	1.69877	UP
PFCIRM129_05865	4	1	17.0852	0.0743722	1.12859	3.08766	2	1	MU	WT	Abortive infection bacteriophage resistance protein Abi	609.563	981.339	1106.23	899.045	258.359	0.28737	2.95378	974	3	351.565	437.174	84.782	291.174	183.794	0.631219	2.46415	1108	3		x	3.08766	1.62651	UP
PFCIRM129_02465	4	2	22.0564	0.20139	0.695962	4.61142	4	1	MU	WT	4-alpha-glucanotransferase (Amylomaltase) (Disproportionating enzyme) (D-enzyme)	116.284	445.657	340.7	300.88	168.258	0.55922	2.47839	1138	3	76.6103	119.13		97.8701	30.0659	0.307202	1.99065	1186	2		x	3.07428	1.62025	UP
PFCIRM129_04610	8	3	52.2181	0.0765512	1.11605	3.05597	2;4;5	3	MU	WT	Hypothetical protein	355.918	483.447	291.18	376.848	97.8276	0.259594	2.57617	1115	3	92.0272	243.937	33.9817	123.315	108.418	0.879195	2.09102	1174	3		x	3.05597	1.61163	UP
PFCIRM129_02560	8	2	52.268	0.0407291	1.3901	3.04217	3;4;5	3	MU	WT	Transcriptional regulator	237.71	157.918	203.94	199.856	40.0527	0.200407	2.30072	1176	3	56.1649	113.044	27.8766	65.6952	43.3762	0.660265	1.81753	1198	3	x	x	3.04217	1.6051	UP
PFCIRM129_09330	17	7	92.1262	0.115572	0.937146	3.03459	1;3;4;5	4	MU	WT	Xylulokinase protein, Carbohydrate kinase	757.473	2788.58	2196.14	1914.07	1044.52	0.545708	3.28196	759	3	354.188	1205.77	332.289	630.75	498.105	0.789702	2.79986	999	3		x	3.03459	1.6015	UP
PFCIRM129_11860	7	5	52.1944	0.165627	0.780868	3.02519	1;4;5	3	MU	WT	Lysine decarboxylase	667.107	1914.62	3831.98	2137.9	1594.21	0.745688	3.32999	728	3	868.697	736.743	514.658	706.699	178.922	0.253179	2.84923	981	3		x	3.02519	1.59703	UP
PFCIRM129_01960	42	22	409.849	0.111638	0.952186	3.02001	1;2;3;4;5	5	MU	WT	inositol-1-phosphate synthase	49733	97854.2	69990.5	72525.9	24160.6	0.333131	4.86049	18	3	15621.5	52222.6	4201.12	24015.1	25087	1.04463	4.38048	117	3		x	3.02001	1.59456	UP
PFCIRM129_08430	14	7	75.8136	0.039982	1.39814	2.92425	2;3;5	3	MU	WT	Pyruvate flavodoxin/ferredoxin oxidoreductase	469.321	1243.48	1254.35	989.051	450.133	0.455115	2.99522	948	3	330.415	331.455	352.804	338.225	12.6366	0.0373614	2.52921	1096	3	x	x	2.92425	1.54806	UP
PFCIRM129_05480	7	3	35.0687	0.228448	0.641212	2.87971	3	1	MU	WT	ABC transporter	232.622	1387.49	1052.1	890.737	594.104	0.66698	2.94975	976	3	255.896	530.974	141.073	309.314	200.364	0.647768	2.4904	1102	3		x	2.87971	1.52593	UP
PFCIRM129_09595	15	6	125.571	0.0893038	1.04913	2.86241	2;3;4;5	4	MU	WT	Protein of unknown function	6367.77	5157.51	4966.44	5497.24	759.93	0.138238	3.74014	399	3	1841.05	462.194	3458.23	1920.49	1499.6	0.780841	3.28341	737	3		x	2.86241	1.51723	UP
PFCIRM129_09415	12	6	77.0642	0.171301	0.76624	2.8622	1;4;5	3	MU	WT	Stomatin/prohibitin homolog	964.857	4362.86	2881.34	2736.35	1703.63	0.622593	3.43717	642	3	266.589	2459.58	141.924	956.03	1303.6	1.36356	2.98047	914	3		x	2.8622	1.51713	UP
PFCIRM129_05965	7	3	36.5564	0.248616	0.604471	2.79881	5	1	MU	WT	Hypothetical protein	93.0792	457.237	439.712	330.009	205.375	0.62233	2.51853	1126	3	179.75	150.561	23.4208	117.911	83.1218	0.704957	2.07155	1176	3		x	2.79881	1.48481	UP
PFCIRM129_08975	2	1	13.0449	0.19171	0.717356	2.76803	3;4	2	MU	WT	Hypothetical protein	996.611	1086.42	1563.51	1215.51	304.701	0.250677	3.08476	891	3	692.596	597.72	27.0597	439.125	359.999	0.819808	2.64259	1066	3		x	2.76803	1.46886	UP
PFCIRM129_01245%PFCIRM129_01250	25	11	154.421	0.11971	0.921869	2.76538	2;3;4;5	4	MU	WT	MERGED=TRUE	865.143	2074.63	1621.52	1520.43	611.049	0.401891	3.18197	834	3	570.196	932.593	146.641	549.81	393.372	0.71547	2.74021	1030	3		x	2.76538	1.46748	UP
PFCIRM129_03740	7	4	38.4872	0.126746	0.897064	2.73392	1;3;4;5	4	MU	WT	dehydrogenase	571.307	1764.33	1280.01	1205.22	600.017	0.49785	3.08106	892	3	227.186	925.296	170.03	440.837	420.525	0.953924	2.64428	1064	3		x	2.73392	1.45097	UP
PFCIRM129_00410	6	4	37.7435	0.171683	0.765273	2.73226	2;5	2	MU	WT	glycine betaine/choline Binding protein of ABC transporter	1426.88	4412.28	4260.16	3366.44	1681.43	0.499467	3.52717	554	3	1219.15	2199.49	277.686	1232.11	960.966	0.779937	3.09065	846	3		x	2.73226	1.4501	UP
PFCIRM129_11590	5	3	33.4231	0.200379	0.698148	2.71317	3	1	MU	WT	Hypothetical protein	605.43	2087.73	1809.17	1500.78	787.801	0.52493	3.17632	836	3	563.939	1006.89	88.6087	553.145	459.235	0.830225	2.74284	1026	3		x	2.71317	1.43998	UP
PFCIRM129_01080	2	1	11.7966	0.117809	0.928821	4.03607	5	1	MU	WT	Glycerophosphoryl diester phosphodiesterase	28.1635	58.4003	29.3871	38.6503	17.1149	0.442815	1.58715	1248	3	4.01833	24.7103		14.3643	14.6315	1.0186	1.15729	1226	2		x	2.69071	1.42799	UP
PFCIRM129_01540	2	2	12.1646	0.342544	0.465284	2.66449	5	1	MU	WT	ABC transporter, permease protein	682.361	4741.15	720.468	2047.99	2332.42	1.13888	3.31133	741	3	338.692	1755.04	212.141	768.626	856.604	1.11446	2.88571	966	3		x	2.66449	1.41386	UP
PFCIRM129_08950	7	3	31.6584	0.219235	0.65909	2.65812	3	1	MU	WT	Lysyl-tRNA synthetase	176.143	541.79	490.413	402.782	197.949	0.491454	2.60507	1103	3	190.626	248.087	15.8725	151.529	120.944	0.798158	2.18049	1160	3		x	2.65812	1.41041	UP
PFCIRM129_07210	6	3	38.2371	0.160592	0.794275	2.64425	3	1	MU	WT	cobalt-precorrin-6A synthase [deacetylating] CbiD	225.912	470.936	460.791	385.88	138.629	0.359255	2.58645	1110	3	245.446	167.799	24.5503	145.932	112.06	0.767891	2.16415	1162	3		x	2.64425	1.40286	UP
PFCIRM129_06945	3	1	17.9994	0.353534	0.451569	3.92455	3	1	MU	WT	Hypothetical membrane protein	11.2723	206.769	220.644	146.228	117.081	0.800673	2.16503	1194	3	47.0247	64.755		55.8898	12.5372	0.224321	1.74733	1203	2		x	2.61637	1.38756	UP
PFCIRM129_09805	4	2	28.4004	0.228923	0.640312	2.60277	5	1	MU	WT	PTS system, mannose/fructose/sorbose family, IIA component subfamily	111.763	588.61	298.638	333.004	240.274	0.721536	2.52245	1124	3	180.173	150.096	53.5582	127.942	66.1506	0.517035	2.10701	1170	3		x	2.60277	1.38005	UP
PFCIRM129_10080	3	1	13.3729	0.0677264	1.16924	2.59486	2;5	2	MU	WT	Protein of unknown function FUZZYLOCATION=TRUE	143.219	176.868	119.686	146.591	28.7396	0.196053	2.16611	1192	3	29.2401	112.082	28.1573	56.493	48.1441	0.852214	1.75199	1202	3		x	2.59486	1.37565	UP
PFCIRM129_09920	52	27	380.272	0.00804315	2.09457	2.58203	1;2;3;4;5	5	MU	WT	Hypothetical secreted protein	8541.35	13505.1	14647.8	12231.4	3246.36	0.265412	4.08748	200	3	5377.89	4853.41	3980.07	4737.12	706.128	0.149063	3.67551	441	3	x	x	2.58203	1.36851	UP
PFCIRM129_11755	7	4	46.3684	0.18174	0.740549	2.56994	3;4;5	3	MU	WT	Hypothetical protein	442.353	993.258	820.154	751.922	281.719	0.374666	2.87617	1013	3	406.623	429.262	41.8657	292.583	217.423	0.743114	2.46625	1106	3		x	2.56994	1.36173	UP
PFCIRM129_06635	2	2	11.6461	0.150075	0.823693	2.56257	5	1	MU	WT	Phosphate starvation-inducible protein PhoH-like protein	186.63	252.109	207.377	215.372	33.4636	0.155376	2.33319	1172	3	145.245	94.1748	12.7167	84.0454	66.8422	0.795311	1.92451	1193	3		x	2.56257	1.35759	UP
PFCIRM129_04715	8	4	57.0906	0.0079641	2.09886	2.55965	2;3;4	3	MU	WT	Hypothetical protein	22931.3	18617	19221.7	20256.7	2335.97	0.115319	4.30657	119	3	5330.49	9878.21	8532.89	7913.86	2336.2	0.295204	3.89839	303	3	x	x	2.55965	1.35594	UP
PFCIRM129_06005	4	1	24.34	0.839416	0.0760229	2.55656	4	1	MU	WT	NUDIX hydrolase	182.976	36.1779		109.577	103.802	0.947298	2.03972	1214	2		61.4172	24.3049	42.861	26.2424	0.612266	1.63206	1216	2		x	2.55656	1.35421	UP
PFCIRM129_04645%PFCIRM129_04650	4	2	21.1458	0.209986	0.67781	3.8246	1;2	2	MU	WT	MERGED=TRUE	1102.52	6152.84	3451.4	3568.92	2527.21	0.708116	3.55254	527	3	174.142	2625.3		1399.72	1733.23	1.23827	3.14604	820	2		x	2.54974	1.35035	UP
PFCIRM129_09175	17	7	100.587	0.0378682	1.42173	2.5161	2;3;4;5	4	MU	WT	NAD-dependent epimerase/dehydratase	1907.71	2660.63	2626.28	2398.21	425.127	0.177269	3.37989	687	3	1262.53	1120.66	476.244	953.144	419.055	0.439655	2.97916	915	3	x	x	2.5161	1.33119	UP
PFCIRM129_01170	7	1	40.6126	0.452778	0.344114	3.76907	3	1	MU	WT	exonuclease of the beta-lactamase fold involved in RNA processing	6.76733	332.732	76.9241	138.808	171.568	1.23601	2.14241	1197	3	40.1194	70.3651		55.2422	21.3869	0.387148	1.74227	1204	2		x	2.51271	1.32925	UP
PFCIRM129_08690	8	4	59.3057	0.187	0.72816	2.51174	2;4	2	MU	WT	Carboxylic ester hydrolase	722.14	1731.48	1743.74	1399.12	586.313	0.419059	3.14585	851	3	674.18	899.239	97.6771	557.032	413.422	0.742188	2.74588	1025	3		x	2.51174	1.32869	UP
PFCIRM129_12350	37	25	295.507	0.170416	0.768491	2.50219	1;2;3;4;5	5	MU	WT	Catalase	6457.06	14920.2	23298.4	14891.9	8420.7	0.565456	4.17295	165	3	3887.18	11779.6	2187.83	5951.54	5118.27	0.859992	3.77463	388	3		x	2.50219	1.32319	UP
PFCIRM129_07055	33	14	218.861	0.0965868	1.01508	2.4885	1;3;4;5	4	MU	WT	Peptidyl-dipeptidase (Dipeptidyl carboxypeptidase)	4546.72	10053	9126.02	7908.59	2948.13	0.372775	3.8981	289	3	3475.78	4715.92	1342.48	3178.06	1706.31	0.536904	3.50216	567	3		x	2.4885	1.31527	UP
PFCIRM129_12045	2	1	10.343	0.167081	0.777072	3.70953	4	1	MU	WT	sugar (xylose) phosphate isomerase/epimerase	106.315	121.908	88.1246	105.449	16.9082	0.160344	2.02304	1217	3	20.7699	64.5097		42.6398	30.9287	0.725349	1.62982	1217	2		x	2.47302	1.30627	UP
PFCIRM129_07060	11	5	83.777	0.143382	0.843506	2.46943	4;5	2	MU	WT	Galactose-1-phosphate uridylyltransferase (UDP-glucose---hexose-1-phosphate uridylyltransferase)	754.235	1651.89	1682.35	1362.83	527.274	0.386898	3.13444	857	3	765.001	731.148	159.486	551.878	340.243	0.616518	2.74184	1027	3		x	2.46943	1.30418	UP
PFCIRM129_12405	16	8	136.338	0.0407246	1.39014	2.45238	3;4;5	3	MU	WT	UDP-glucose 4-epimerase	5589.93	6847.82	7515.54	6651.09	977.764	0.147008	3.82289	347	3	3928.61	2861.17	1346.52	2712.1	1297.49	0.478406	3.43331	619	3	x	x	2.45238	1.29418	UP
PFCIRM129_10345	9	7	60.845	0.273412	0.563183	2.4429	5	1	MU	WT	Uroporphyrinogen decarboxylase	491.336	2162.6	2424.76	1692.9	1048.81	0.619533	3.22863	803	3	730.25	1053.78	294.924	692.986	380.8	0.549506	2.84072	984	3		x	2.4429	1.2886	UP
PFCIRM129_08595	5	4	35.1665	0.200362	0.698184	2.42295	2	1	MU	WT	Protein of unknown function	418.12	724.966	1044.51	729.199	313.216	0.429535	2.86285	1017	3	552.955	308.109	41.8	300.955	255.652	0.849471	2.4785	1103	3		x	2.42295	1.27677	UP
PFCIRM129_01790	3	2	34.8378	0.0095406	2.02042	2.41394	2;3	2	MU	WT	3-dehydroquinate dehydratase	9300.01	9094.77	10055.8	9483.52	506.107	0.053367	3.97697	247	3	4004.7	5139.06	2642.18	3928.65	1250.18	0.318221	3.59424	497	3	x	x	2.41394	1.27139	UP
PFCIRM129_07890	16	8	128.633	0.0483363	1.31573	2.39524	3;5	2	MU	WT	Putative O-sialoglycoprotein endopeptidase	5734.43	5883.17	7802.16	6473.25	1153.26	0.178158	3.81112	356	3	2856.21	3943.01	1308.43	2702.55	1323.99	0.489906	3.43177	621	3	x	x	2.39524	1.26017	UP
PFCIRM129_09300	58	40	602.415	0.095903	1.01817	2.37675	1;2;3;4;5	5	MU	WT	FAD-dependent pyridine nucleotide-disulphide oxidoreductase:4Fe-4S ferredoxin, iron-sulfur binding:Aromatic-ring hydroxylase	17923.3	46453.4	30657.5	31678.1	14292.4	0.451178	4.50076	72	3	10293.8	21774	7917.12	13328.3	7410.1	0.555966	4.12478	205	3		x	2.37675	1.24899	UP
PFCIRM129_00585	23	8	212.538	0.0479152	1.31953	2.36752	1;3;4;5	4	MU	WT	Polyphosphate glucokinase	2043.31	4556.51	4408.75	3669.52	1410.28	0.384322	3.56461	513	3	1626.68	1815.8	1207.35	1549.94	311.398	0.200909	3.19032	791	3	x	x	2.36752	1.24338	UP
PFCIRM129_04505	7	2	46.3351	0.150376	0.822823	2.3528	4	1	MU	WT	Transcriptional regulator, MerR	74.5162	142.571	129.269	115.452	36.0698	0.312423	2.0624	1211	3	68.0889	66.7337	12.3873	49.07	31.7754	0.647552	1.69082	1210	3		x	2.3528	1.23438	UP
PFCIRM129_07790	17	9	140.779	0.0201857	1.69496	2.34897	1;2;3;5	4	MU	WT	Cysteine synthase 1	7622.08	10018.4	9621.49	9087.31	1284.35	0.141334	3.95844	261	3	3808.43	5336.72	2460.76	3868.64	1438.92	0.371946	3.58756	502	3	x	x	2.34897	1.23203	UP
PFCIRM129_08365	7	4	39.7194	0.0695556	1.15767	2.34169	1;3;5	3	MU	WT	UDP-N-acetylenolpyruvoylglucosamine reductase (UDP-N- acetylmuramate dehydrogenase)	1564.94	2785.72	2429.25	2259.97	627.747	0.277768	3.3541	708	3	837.124	1569.79	488.393	965.102	551.94	0.571899	2.98457	911	3		x	2.34169	1.22755	UP
PFCIRM129_11075	25	13	250.867	0.114042	0.942934	2.32535	1;2;3;4;5	5	MU	WT	Elongation factor Ts (EF-Ts)	57786.9	68547	47750.6	58028.2	10400.3	0.179228	4.76364	31	3	10583.9	55536.9	8743.14	24954.6	26501	1.06197	4.39715	108	3		x	2.32535	1.21745	UP
PFCIRM129_07155	6	4	39.0489	0.148159	0.829273	2.31594	3	1	MU	WT	(glutamine amidotransferase) (adenosylcobyric acid synthase (glutamine-hydrolysing))	1473.64	1869.62	2433.6	1925.62	482.423	0.250529	3.28457	757	3	1121.68	1176.08	196.627	831.462	550.456	0.662034	2.91984	949	3		x	2.31594	1.2116	UP
PFCIRM129_09600	10	8	51.9916	0.0343447	1.46414	2.31282	2;4	2	MU	WT	Protein of unknown function	2425.28	2488.38	1686.16	2199.94	446.064	0.202762	3.34241	719	3	826.678	1425.31	601.6	951.196	425.74	0.447583	2.97827	916	3	x	x	2.31282	1.20965	UP
PFCIRM129_11300	46	31	522.583	0.0302044	1.51993	2.30988	1;2;3;4;5	5	MU	WT	Glyceraldehyde-3-phosphate dehydrogenase / erythrose 4 phosphate dehydrogenase	48403	99521.8	69152.8	72359.2	25709.8	0.355308	4.85949	19	3	24155.5	38099.4	31723	31326	6980.4	0.222831	4.4959	83	3	x	x	2.30988	1.20782	UP
PFCIRM129_07050	57	20	361.533	0.109919	0.958929	2.30757	1;2;3;4;5	5	MU	WT	oxidoreductase	4973.59	12090.6	8613.19	8559.12	3558.8	0.41579	3.93243	276	3	2992.37	6280.61	1854.47	3709.15	2298.48	0.619678	3.56927	516	3		x	2.30757	1.20637	UP
PFCIRM129_08825	4	2	27.1985	0.172118	0.764173	2.30353	4	1	MU	WT	Hypothetical transmembrane protein	161.229	556.453	543.192	420.291	224.452	0.53404	2.62355	1098	3	198.192	141.565	207.609	182.455	35.7234	0.195792	2.26116	1149	3		x	2.30353	1.20385	UP
PFCIRM129_08905	5	3	27.464	0.21612	0.665305	2.29195	3;4	2	MU	WT	Adenosine deaminase (Adenosine aminohydrolase)	227.131	540.843	579.186	449.054	193.144	0.430114	2.6523	1093	3	228.727	323.525	35.5278	195.927	146.774	0.749125	2.29209	1141	3		x	2.29195	1.19657	UP
PFCIRM129_11510	10	4	52.0184	0.0552774	1.25745	2.28737	4	1	MU	WT	UDP-N-acetylmuramoyl-tripeptide--D-alanyl-D-alanine ligase (UDP- MurNAc-pentapeptide synthetase) (D-alanyl-D-alanine-adding enzyme)	1155.75	1661.73	1174.13	1330.54	286.972	0.215681	3.12403	865	3	645.214	812.482	287.373	581.69	268.256	0.461167	2.76469	1018	3		x	2.28737	1.19369	UP
PFCIRM129_04385	45	18	279.562	0.110888	0.955116	2.2842	2;3;4;5	4	MU	WT	DNA primase	1397.89	1722.56	2247.28	1789.25	428.604	0.239544	3.25267	786	3	1139.4	948.017	262.522	783.314	461.059	0.5886	2.89394	961	3		x	2.2842	1.19169	UP
PFCIRM129_10000	2	1	18.3836	0.274658	0.561208	3.41045	3	1	MU	WT	Segregation and condensation protein A	27.0303	192.53	156.946	125.502	87.1152	0.694134	2.09865	1206	3	38.3944	72.0034		55.1989	23.7652	0.430537	1.74193	1205	2		x	2.27364	1.185	UP
PFCIRM129_04900	13	6	76.0959	0.145376	0.837507	2.26936	2;3;5	3	MU	WT	2-methylthioadenine synthetase MiaB protein	1009.06	1473.1	1567.86	1350.01	299.048	0.221516	3.13034	859	3	846.637	787.634	150.381	594.884	386.08	0.649001	2.77443	1011	3		x	2.26936	1.18229	UP
PFCIRM129_08080	6	5	55.1455	0.556194	0.254774	2.26697	1;2;3;5	4	MU	WT	Hypothetical protein	9853.93	8744.79	819.82	6472.85	4926.97	0.761176	3.8111	357	3	821.831	2556.61	5187.39	2855.28	2198.05	0.769821	3.45565	604	3		x	2.26697	1.18077	UP
PFCIRM129_07450	9	2	45.1669	0.167861	0.77505	2.26487	3	1	MU	WT	TetR-family transcriptional regulator	1190.82	670.622	551.766	804.402	339.881	0.422526	2.90547	1000	3	409.633	561.831	94.0324	355.165	238.608	0.671823	2.55043	1091	3		x	2.26487	1.17943	UP
PFCIRM129_05050	55	29	375.395	0.116732	0.932808	2.24746	1;2;3;4;5	5	MU	WT	Alpha-glucan phosphorylase	4233.39	8868.4	8025.03	7042.28	2468.84	0.350574	3.84771	329	3	3952.73	4137.6	1309.99	3133.44	1581.86	0.50483	3.49602	571	3		x	2.24746	1.16829	UP
PFCIRM129_06655	8	4	60.6846	0.102059	0.991149	2.2411	4;5	2	MU	WT	Proline iminopeptidase	2048.2	3319.71	2869.95	2745.95	644.759	0.234803	3.43869	638	3	1276.97	1933.85	464.99	1225.27	735.795	0.600516	3.08823	847	3		x	2.2411	1.16421	UP
PFCIRM129_05940	20	9	150.575	0.0621706	1.20641	2.23434	2;5	2	MU	WT	Hypothetical protein	2540.87	2787.24	2526.82	2618.31	146.466	0.0559394	3.41802	659	3	1558.14	1437.75	519.656	1171.85	568.014	0.484716	3.06887	859	3		x	2.23434	1.15985	UP
PFCIRM129_04020	5	2	40.8817	0.161377	0.792159	2.22419	4	1	MU	WT	Hypothetical protein	353.817	715.77	801.191	623.593	237.504	0.380864	2.7949	1037	3	399.569	350.6	90.935	280.368	165.871	0.591618	2.44773	1112	3		x	2.22419	1.15328	UP
PFCIRM129_10160	8	6	64.4447	0.196547	0.706535	2.21998	5	1	MU	WT	Cystathionine gamma-synthase ( O-succinylhomoserine (thiol)-lyase)	3276.31	10939.7	9074.9	7763.64	3996.43	0.514762	3.89007	297	3	3339.72	5482.76	1669.04	3497.17	1911.73	0.54665	3.54372	532	3		x	2.21998	1.15054	UP
PFCIRM129_10010	11	3	78.2013	0.14052	0.852263	2.20519	1;5	2	MU	WT	ATPase involved in cell division	515.38	1095.87	1215.31	942.188	374.42	0.397394	2.97414	964	3	585.334	515.663	180.781	427.259	216.28	0.506203	2.63069	1074	3		x	2.20519	1.1409	UP
PFCIRM129_00690	4	2	23.8969	0.0489019	1.31067	2.2018	4	1	MU	WT	Protein of unknown function	128.759	181.666	276.459	195.628	74.8332	0.382528	2.29143	1178	3	102.743	100.945	62.8596	88.849	22.5254	0.253524	1.94865	1190	3	x	x	2.2018	1.13869	UP
PFCIRM129_01665	3	2	18.4934	0.188049	0.725729	2.20127	2	1	MU	WT	D-serine/D-alanine/glycine transporter	236.856	683.67	663.945	528.157	252.467	0.478015	2.72276	1069	3	255.474	360.216	104.109	239.933	128.759	0.536644	2.38009	1129	3		x	2.20127	1.13834	UP
PFCIRM129_01510	4	3	22.4775	0.0401092	1.39676	2.19902	5	1	MU	WT	carbohydrate or pyrimidine kinases PfkB family	182.725	241.494	240.111	221.443	33.5381	0.151452	2.34526	1170	3	100.473	144.188	57.4421	100.701	43.3735	0.430715	2.00303	1182	3	x	x	2.19902	1.13686	UP
PFCIRM129_10230	9	6	80.8845	0.163554	0.78634	2.19774	5	1	MU	WT	L-asparaginase I	1796.28	3899.2	3521.93	3072.47	1121.19	0.364916	3.48749	590	3	2073.44	1681.52	439.071	1398.01	853.274	0.610348	3.14551	821	3		x	2.19774	1.13602	UP
PFCIRM129_08220	16	9	135.062	0.140295	0.852956	2.18779	1;4;5	3	MU	WT	30S ribosomal protein S19	4075.82	5344.01	3912.14	4443.99	783.722	0.176355	3.64777	449	3	715.216	4822	556.589	2031.27	2418.15	1.19046	3.30777	717	3		x	2.18779	1.12947	UP
PFCIRM129_01765	4	2	23.6045	0.356385	0.44808	2.18769	1;5	2	MU	WT	Lsr2-like protein	2046.16	12165.5	5567.55	6593.07	5137.03	0.779156	3.81909	353	3	161.59	3617.85	5261.7	3013.71	2603.17	0.863776	3.4791	588	3		x	2.18769	1.12941	UP
PFCIRM129_04140	45	28	348.423	0.0694109	1.15857	2.17116	1;2;4;5	4	MU	WT	Aspartyl-tRNA synthetase (Aspartate--tRNA ligase) (AspRS)	7072.15	14722.8	12035.5	11276.8	3881.34	0.344188	4.05219	213	3	4881.52	7379.95	3320.26	5193.91	2047.79	0.394268	3.71549	420	3		x	2.17116	1.11847	UP
PFCIRM129_08585	5	3	48.1073	0.084404	1.07364	2.164	4;5	2	MU	WT	Deoxycytidylate deaminase (dCMP deaminase)	411.089	716.32	586.025	571.145	153.159	0.268161	2.75675	1062	3	300.777	366.5	124.515	263.931	125.13	0.474101	2.42149	1118	3		x	2.164	1.1137	UP
PFCIRM129_10365	24	14	141.101	0.0720063	1.14263	2.15997	2;4;5	3	MU	WT	Dihydroxy-acid dehydratase	6712.48	8314.35	7043.7	7356.84	845.599	0.114941	3.86669	315	3	4326.09	4384.52	1507.39	3406	1644.51	0.482826	3.53224	541	3		x	2.15997	1.11101	UP
PFCIRM129_09800	8	4	62.0844	0.104431	0.981169	2.15033	3;4;5	3	MU	WT	transcriptional regulator	856.943	1502.07	1563.62	1307.54	391.443	0.299373	3.11646	870	3	714.621	836.355	273.223	608.066	296.302	0.487285	2.78395	1005	3		x	2.15033	1.10456	UP
PFCIRM129_11235	2	1	10.2309	0.131821	0.880014	2.14419	5	1	MU	WT	Transcriptional regulator	138.62	292.361	286.87	239.284	87.2204	0.364506	2.37891	1167	3	177.042	107.421	50.3256	111.596	63.4614	0.568669	2.04765	1179	3		x	2.14419	1.10043	UP
PFCIRM129_04310	4	4	22.3571	0.161129	0.792827	2.12904	5	1	MU	WT	Hypothetical protein	358.325	849.12	634.807	614.084	246.053	0.400682	2.78823	1043	3	348.252	409.605	107.44	288.432	159.718	0.553744	2.46004	1109	3		x	2.12904	1.0902	UP
PFCIRM129_07390	6	3	31.1094	0.217335	0.66287	2.12782	4	1	MU	WT	Hypothetical protein	246.513	486.093	454.9	395.835	130.254	0.329061	2.59751	1105	3	222.749	303.111	32.2259	186.029	139.126	0.747873	2.26958	1147	3		x	2.12782	1.08938	UP
PFCIRM129_03870	4	2	27.4108	0.03649	1.43783	2.11625	5	1	MU	WT	Glutamine-dependent NAD(+) synthetase	393.052	730.628	689.581	604.42	184.197	0.304751	2.78134	1049	3	328.459	310.476	217.892	285.609	59.3302	0.207732	2.45577	1110	3	x	x	2.11625	1.08151	UP
PFCIRM129_03265	9	5	55.3643	0.0606621	1.21708	2.10547	2	1	MU	WT	Quinolinate synthetase A	1358.21	1036.66	877.572	1090.82	244.851	0.224466	3.03775	917	3	590.697	686.751	276.809	518.086	214.4	0.413831	2.7144	1037	3		x	2.10547	1.07414	UP
PFCIRM129_01350	21	10	173.234	0.148261	0.828972	2.10514	2;3;4;5	4	MU	WT	Protein of unknown function	1059.05	2448.47	2418.22	1975.25	793.596	0.401771	3.29562	754	3	1206.7	1166.82	441.37	938.296	430.812	0.459143	2.97234	922	3		x	2.10514	1.07392	UP
PFCIRM129_08705	10	4	60.9759	0.503852	0.297697	2.10356	1;3;4	3	MU	WT	Phosphoribosylformylglycinamidine cyclo-ligase	404.539	744.964	2788.58	1312.69	1289.44	0.982283	3.11816	869	3	734.374	498.945	638.785	624.035	118.405	0.189742	2.79521	1000	3		x	2.10356	1.07283	UP
PFCIRM129_07150	9	4	46.4673	0.297113	0.527078	2.09689	2;5	2	MU	WT	UDP-N-acetylmuramyl tripeptide synthase (Mur ligase)	280.208	596.428	653.11	509.915	200.941	0.394067	2.7075	1080	3	377.933	343.307	8.28903	243.177	204.154	0.83953	2.38592	1128	3		x	2.09689	1.06825	UP
PFCIRM129_08780	17	7	150.259	0.166344	0.778993	2.0938	2;3;4;5	4	MU	WT	6-phosphogluconate dehydrogenase, decarboxylating	1538.8	3276.55	3016.25	2610.53	937.231	0.359019	3.41673	662	3	1732.11	1567.94	440.315	1246.79	703.234	0.564036	3.09579	841	3		x	2.0938	1.06613	UP
PFCIRM129_07665	5	5	29.0104	0.0869518	1.06072	2.09369	2;5	2	MU	WT	5 -phosphoribosylglycinamide formyltransferase (phosphoribosylglycinamide formyltransferase)	573.746	926.066	992.596	830.803	225.089	0.27093	2.9195	990	3	415.043	573.776	201.622	396.814	186.746	0.470613	2.59859	1080	3		x	2.09369	1.06604	UP
PFCIRM129_04995	4	1	25.2379	0.124245	0.905723	2.09191	3	1	MU	WT	3-isopropylmalate dehydratase large subunit (Isopropylmalate isomerase) (Alpha-IPM isomerase) (IPMI)	63.2415	96.4879	90.6943	83.4746	17.7602	0.212762	1.92155	1230	3	75.988	28.3414	15.3812	39.9035	31.9148	0.7998	1.60101	1218	3		x	2.09191	1.06482	UP
PFCIRM129_00225	11	4	85.9906	0.028281	1.54851	2.08567	1;3;5	3	MU	WT	16S rRNA processing protein	2352	2239.37	1885.71	2159.03	243.306	0.112693	3.33426	724	3	949.139	1472.75	683.628	1035.17	401.532	0.38789	3.01501	896	3	x	x	2.08567	1.06051	UP
PFCIRM129_11050	11	6	62.3001	0.134288	0.871963	2.08415	4;5	2	MU	WT	1-deoxy-D-xylulose 5-phosphate reductoisomerase (DXP reductoisomerase) (1-deoxyxylulose-5-phosphate reductoisomerase) (2-C- methyl-D-erythritol 4-phosphate synthase)	1595.42	2686.65	2687.87	2323.31	630.373	0.271325	3.36611	700	3	1434.98	1495.53	413.756	1114.75	607.837	0.545265	3.04718	876	3		x	2.08415	1.05946	UP
PFCIRM129_11255	22	16	221.963	0.0473608	1.32458	2.07805	1;2;4;5	4	MU	WT	Pyridoxal biosynthesis lyase pdxS	9123.2	15198.2	14017.2	12779.5	3221.05	0.252048	4.10651	194	3	7133.36	7453.23	3862.65	6149.75	1987.13	0.323124	3.78886	374	3	x	x	2.07805	1.05523	UP
PFCIRM129_05615	45	23	313.938	0.132032	0.879322	2.07444	1;2;3;4;5	5	MU	WT	tRNA nucleotidyltransferase PcnB	3592.34	3676.32	5007.38	4092.01	793.841	0.193998	3.61194	484	3	3005.83	2248.43	663.493	1972.59	1195.29	0.605949	3.29504	729	3		x	2.07444	1.05272	UP
PFCIRM129_08205	7	5	100.707	0.169371	0.771161	2.07232	1;5	2	MU	WT	50S ribosomal protein L16	1441.35	2606.75	3933.79	2660.63	1247.09	0.468719	3.42498	652	3	592.707	1499.88	1759.08	1283.89	612.449	0.477027	3.10853	838	3		x	2.07232	1.05125	UP
PFCIRM129_10120	17	5	119.365	0.330727	0.480531	2.06935	2;4	2	MU	WT	drug exporters of the RND superfamily	478.158	1626.56	1565.45	1223.39	646.111	0.528133	3.08756	888	3	869.488	879.847	24.2514	591.195	491.015	0.830546	2.77173	1012	3		x	2.06935	1.04918	UP
PFCIRM129_01075	7	4	59.4016	0.118076	0.927839	2.06854	5	1	MU	WT	Shikimate 5-dehydrogenase	2255.69	3880.62	3217.99	3118.1	817.058	0.262037	3.49389	585	3	1980.6	1927.54	614.026	1507.39	774.129	0.513557	3.17823	798	3		x	2.06854	1.04861	UP
PFCIRM129_01200	28	14	255.017	0.0589603	1.22944	2.06496	1;2;3;4	4	MU	WT	Seryl-tRNA synthetase	7211.32	9710.18	10753.7	9225.06	1820.32	0.197324	3.96497	256	3	5692.49	5278.34	2431.46	4467.43	1775.32	0.397392	3.65006	457	3		x	2.06496	1.04611	UP
PFCIRM129_03920	32	18	293.182	0.0127581	1.89421	2.0647	1;2;4;5	4	MU	WT	Pyridine nucleotide-disulphide oxidoreductase	31235.7	24059.3	25177.4	26824.1	3861.21	0.143946	4.42853	86	3	16266.5	13105	9603.78	12991.7	3332.79	0.256531	4.11367	211	3	x	x	2.0647	1.04593	UP
PFCIRM129_11335	11	2	63.471	0.117087	0.93149	2.06336	4;5	2	MU	WT	ATPase	410.967	561.927	593.94	522.278	97.7179	0.187099	2.7179	1073	3	336.448	326.913	95.9991	253.12	136.154	0.537904	2.40333	1124	3		x	2.06336	1.045	UP
PFCIRM129_02310	8	4	68.4903	0.160108	0.795588	2.06333	1;5	2	MU	WT	Histidine triad (HIT) protein	49897.3	43170.5	24733.1	39267	13028.3	0.331788	4.59403	59	3	402.179	56033.7	656.753	19030.9	32045.7	1.68388	4.27946	150	3		x	2.06333	1.04497	UP
PFCIRM129_07930	47	18	409.574	0.0305311	1.51526	2.05787	2;3;4;5	4	MU	WT	Glucosamine--fructose-6-phosphate aminotransferase ( Hexosephosphate aminotransferase, D-fructose-6-phosphate amidotransferase)	3208.13	5244.7	4952.68	4468.5	1101.24	0.246444	3.65016	448	3	2422.45	2537.39	1554.41	2171.42	537.424	0.247499	3.33674	699	3	x	x	2.05787	1.04115	UP
PFCIRM129_10015	2	1	8.9906	0.297529	0.52647	2.04938	2	1	MU	WT	Site-specific recombinase	699.207	698.315	1559.28	985.601	496.821	0.504079	2.9937	951	3	494.388	932.7	15.6919	480.927	458.652	0.953685	2.68208	1053	3		x	2.04938	1.03519	UP
PFCIRM129_09370	4	1	20.1766	0.253697	0.595685	2.03942	3	1	MU	WT	Protein of unknown function	196.243	410.041	385.98	330.755	117.11	0.35407	2.51951	1125	3	169.916	297.184	19.4417	162.181	139.033	0.85727	2.21	1155	3		x	2.03942	1.02816	UP
PFCIRM129_11805	22	10	158.738	0.0130099	1.88572	2.03833	4;5	2	MU	WT	magnesium (Mg2+) transporter	7462.63	8139.26	7698.37	7766.75	343.46	0.0442218	3.89024	296	3	3844.35	4883.27	2703.45	3810.35	1090.31	0.286143	3.58097	507	3	x	x	2.03833	1.02739	UP
PFCIRM129_01475	17	4	125.8	0.136173	0.86591	2.0336	3;4;5	3	MU	WT	rRNA (guanine-N2-)-methyltransferase	1643.55	2174.19	2331.28	2049.67	360.38	0.175823	3.31168	740	3	1384.68	1295.43	343.593	1007.9	577.036	0.572512	3.00342	903	3		x	2.0336	1.02404	UP
PFCIRM129_08710	15	7	122.09	0.09979	1.00091	2.03235	4;5	2	MU	WT	Amidophosphoribosyltransferase	1495.44	2425.24	2720.16	2213.61	639.195	0.288756	3.3451	717	3	1415.44	1306.73	545.395	1089.19	474.068	0.435248	3.0371	885	3		x	2.03235	1.02315	UP
PFCIRM129_11070	12	6	116.955	0.0652704	1.18528	2.02515	1;3;4;5	4	MU	WT	Uridylate kinase PyrH	1918.58	2883.95	2494.59	2432.37	485.685	0.199675	3.38603	681	3	1611.5	1342.34	649.41	1201.08	496.357	0.413258	3.07957	852	3		x	2.02515	1.01803	UP
PFCIRM129_11170	8	4	46.3571	0.266048	0.57504	2.01856	1;2;5	3	MU	WT	3-oxoacyl-[acyl-carrier protein] reductase	158.457	315.165	287.896	253.839	83.7214	0.329821	2.40456	1162	3	167.271	197.077	12.9087	125.752	98.8553	0.786111	2.09952	1173	3		x	2.01856	1.01333	UP
PFCIRM129_11035	62	38	500.565	0.292381	0.53405	2.01736	1;2;3;4;5	5	MU	WT	Prolyl-tRNA synthetase (Proline--tRNA ligase) (ProRS)	2907.62	11320.7	8503.27	7577.2	4282.32	0.565158	3.87951	303	3	3528.17	6311.4	1428.41	3755.99	2449.46	0.652146	3.57472	512	3		x	2.01736	1.01247	UP
PFCIRM129_08045	39	23	417.975	0.00366276	2.43619	2.01733	1;2;3;4;5	5	MU	WT	DNA-directed RNA polymerase alpha chain (RNAP alpha subunit) (Transcriptase alpha chain) (RNA polymerase subunit alpha)	32939.3	36790.9	33792.5	34507.6	2022.93	0.0586229	4.53791	64	3	16904.3	20506	13906.4	17105.6	3304.41	0.193177	4.23314	161	3	x	x	2.01733	1.01244	UP
PFCIRM129_05945	5	4	42.4757	0.0824507	1.08381	2.01437	2	1	MU	WT	Hypothetical membrane protein	2927.48	5349.47	6042.54	4773.16	1635.54	0.342653	3.67881	439	3	2051.36	3356.33	1700.98	2369.56	872.347	0.368148	3.37467	670	3		x	2.01437	1.01033	UP
PFCIRM129_06675	3	2	15.713	0.143186	0.844099	2.01136	5	1	MU	WT	metallophosphoesterase	172.91	260.421	197.769	210.367	45.0948	0.214363	2.32298	1173	3	169.736	108.215	35.8164	104.589	67.0333	0.640921	2.01949	1180	3		x	2.01136	1.00817	UP
PFCIRM129_04030	7	2	54.091	0.132489	0.877819	2.00917	2;5	2	MU	WT	Ribulose-phosphate 3-epimerase	1333.98	2264.51	1815.11	1804.53	465.356	0.257882	3.25636	779	3	1328.53	1013.12	352.797	898.149	497.922	0.554387	2.95335	933	3		x	2.00917	1.0066	UP
PFCIRM129_07275	7	6	47.7572	0.169038	0.772014	1.99995	1;5	2	MU	WT	Glutamate racemase	2973.65	6897.25	6187.45	5352.78	2090.73	0.390587	3.72858	407	3	3641.37	3193.97	1194.02	2676.46	1303.17	0.4869	3.42756	626	3			1.99995	0.999965	UNCHANGED
PFCIRM129_01930	2	2	10.9979	0.362905	0.440208	1.99561	5	1	MU	WT	NUDIX hydrolase NTP pyrophosphohydrolases including oxidative damage repair enzymes	33.0796	151.2	128.6	104.293	62.6996	0.601185	2.01826	1218	3	57.291	75.0927	24.4006	52.2614	25.7176	0.492095	1.71818	1207	3			1.99561	0.996829	UNCHANGED
PFCIRM129_10800	6	2	40.954	0.28364	0.547232	2.99089	4	1	MU	WT	Hypothetical membrane protein	96.8511	443.109	463.889	334.616	206.173	0.616147	2.52455	1122	3	105.224	230.412		167.818	88.5211	0.527483	2.22484	1152	2		x	1.99392	0.99561	UNCHANGED
PFCIRM129_04315	32	14	213.777	0.0725074	1.13962	1.99343	1;3;4;5	4	MU	WT	Glutaminyl-tRNA synthetase	6408.55	8808.32	9431.31	8216.06	1596.04	0.194259	3.91466	284	3	5161.56	5034.93	2168.2	4121.56	1692.85	0.410729	3.61506	480	3			1.99343	0.995256	UNCHANGED
PFCIRM129_09120	23	13	177.883	0.182302	0.739208	1.9933	1;3;5	3	MU	WT	Lysyl-tRNA synthetase	2434.61	6024.71	5407.66	4622.33	1919.57	0.415283	3.66486	443	3	2941.03	2957.74	1058.02	2318.93	1092.01	0.470911	3.36529	679	3			1.9933	0.995159	UNCHANGED
PFCIRM129_07135	3	3	15.1112	0.229249	0.639692	1.99319	1;4	2	MU	WT	Metal dependent phosphohydrolase	290.872	460.494	737.159	496.175	225.273	0.454019	2.69563	1082	3	180.192	511.699	54.9141	248.935	236.024	0.948135	2.39609	1127	3			1.99319	0.995078	UNCHANGED
PFCIRM129_05790	8	4	72.6084	0.000790329	3.10219	1.97964	2;3	2	MU	WT	Protein-disulfide isomerase (DSBA oxidoreductase)	2426.36	2371.3	2431.29	2409.65	33.3028	0.0138206	3.38195	685	3	1052.37	1358.71	1240.58	1217.22	154.498	0.126927	3.08537	848	3	x		1.97964	0.985236	UNCHANGED
PFCIRM129_08510	32	20	325.23	0.167156	0.776878	1.97869	1;3;4;5	4	MU	WT	NADH-quinone oxidoreductase chain D (EC 1.6.99.5) (NADH dehydrogenase I, chain D)	16513.5	38164.7	35612.7	30097	11832.6	0.39315	4.47852	79	3	15977.7	22316.5	7337.44	15210.5	7518.93	0.494324	4.18214	178	3			1.97869	0.984547	UNCHANGED
PFCIRM129_00090	3	1	28.856	0.0655718	1.18328	1.97575	4	1	MU	WT	Hypothetical protein	3638.14	7104.31	7420.99	6054.48	2098.6	0.346619	3.78208	374	3	2609.21	3765.98	2818.01	3064.4	616.491	0.201178	3.48635	581	3			1.97575	0.982399	UNCHANGED
PFCIRM129_01870	13	7	85.4567	0.204965	0.688321	1.97466	4;5	2	MU	WT	phosphoglycerate mutase/Fructose-2,6-bisphosphatase	1134.13	1528.17	1934.07	1532.12	399.987	0.261067	3.18529	833	3	1131.18	1014.73	181.76	775.893	517.818	0.667384	2.8898	962	3			1.97466	0.981603	UNCHANGED
PFCIRM129_10865	27	10	151.569	0.24687	0.607532	1.97099	1;2;4	3	MU	WT	protein of unknown function	528.615	1379.72	1353.74	1087.36	484.061	0.445171	3.03637	918	3	762.104	715.462	177.48	551.682	324.906	0.588938	2.74169	1028	3			1.97099	0.97892	UNCHANGED
PFCIRM129_10315	3	1	13.9905	0.242189	0.615846	1.9654	5	1	MU	WT	HemR	716.377	591.082	723.204	676.888	74.3883	0.109898	2.83052	1027	3	561.791	430.286	41.1276	344.402	270.748	0.786141	2.53707	1095	3			1.9654	0.974825	UNCHANGED
PFCIRM129_03625	20	9	137.722	0.223916	0.649915	1.96072	1;2;4;5	4	MU	WT	Glucose-1-phosphate thymidylyltransferase	880.458	2274.1	2384.09	1846.22	838.176	0.453997	3.26628	772	3	1240.16	1165.86	418.784	941.602	454.295	0.482471	2.97387	921	3			1.96072	0.971381	UNCHANGED
PFCIRM129_07215	24	15	199.026	0.140383	0.852686	1.94778	3;4;5	3	MU	WT	CysG/CbiX	2725.06	4160.63	4133.69	3673.13	821.159	0.223559	3.56504	512	3	2326.5	2598.8	732.098	1885.8	1008.37	0.534717	3.2755	742	3			1.94778	0.961832	UNCHANGED
PFCIRM129_12025	15	8	122.998	0.196549	0.706529	1.94654	4;5	2	MU	WT	Carboxylic ester hydrolase	1345.72	2856.41	2560.3	2254.15	800.526	0.355135	3.35298	711	3	1350.02	1720.89	403.185	1158.03	679.505	0.586777	3.06372	863	3			1.94654	0.960909	UNCHANGED
PFCIRM129_03795	2	2	12.4769	0.536431	0.270486	1.94503	1	1	MU	WT	Helicase (SNF2-related protein)	311347	214293	41167	188936	136863	0.724391	5.27631	1	3	123102	38784.2	129527	97137.5	50637.5	0.521297	4.98739	25	3			1.94503	0.959796	UNCHANGED
PFCIRM129_03975	18	12	120.48	0.138921	0.857231	1.94476	3;5	2	MU	WT	GTP binding protein	2729.61	3739.15	3198.97	3222.58	505.187	0.156765	3.5082	575	3	1877.15	2490.57	603.456	1657.06	962.616	0.580919	3.21934	772	3			1.94476	0.95959	UNCHANGED
PFCIRM129_11730	26	7	226.564	0.153327	0.814381	1.9414	1;2;3;4;5	5	MU	WT	Glutamine synthetase	9471.84	18695.5	18245.6	15471	5200.26	0.33613	4.18952	160	3	9869.13	10416.3	3621.44	7968.96	3774.99	0.473712	3.9014	300	3			1.9414	0.957099	UNCHANGED
PFCIRM129_07785	8	2	52.6036	0.252568	0.597622	1.93331	2;3	2	MU	WT	ribulokinase	532.527	562.625	480.818	525.323	41.3761	0.0787632	2.72043	1070	3	338.621	447.615	28.9319	271.723	217.211	0.799384	2.43413	1116	3			1.93331	0.95107	UNCHANGED
PFCIRM129_07905	8	5	48.6645	0.0253146	1.59663	1.93303	3;5	2	MU	WT	Hypothetical protein	1969.17	2612.4	2418.6	2333.39	329.969	0.141412	3.36799	699	3	1381.22	1416.25	823.868	1207.11	332.363	0.275337	3.08175	851	3	x		1.93303	0.950866	UNCHANGED
PFCIRM129_00735	7	5	39.6831	0.0391266	1.40753	1.92761	5	1	MU	WT	Protein of unknown function	782.712	1016.08	873.799	890.864	117.617	0.132025	2.94981	975	3	563.078	536.288	287.113	462.16	152.186	0.329292	2.66479	1058	3	x		1.92761	0.946814	UNCHANGED
PFCIRM129_00020	2	1	22.9011	0.892359	0.0494606	1.92627	5	1	MU	WT	Arginine repressor, ArgR	38.8483	2.7652	88.4125	43.342	43.0001	0.992112	1.63691	1244	3	8.70412	42.7286	16.0688	22.5005	17.9009	0.795576	1.35219	1225	3			1.92627	0.945807	UNCHANGED
PFCIRM129_07245	30	17	234.278	0.0909527	1.04118	1.92372	1;2;4;5	4	MU	WT	Kinase ArgK	7452.38	12102.9	9759.18	9771.5	2325.3	0.237967	3.98996	241	3	6075.21	6502.02	2661.19	5079.48	2105.14	0.414441	3.70582	426	3			1.92372	0.943901	UNCHANGED
PFCIRM129_02550	2	1	21.228	0.136894	0.863616	2.88232	1;4	2	MU	WT	Heat shock protein 20 3 (20 kDa chaperone 3)	3602.3	2863.48	2266.66	2910.81	669.076	0.229859	3.46401	614	3	10.0971	3019.56		1514.83	2128.02	1.40479	3.18036	796	2		x	1.92154	0.942266	UNCHANGED
PFCIRM129_06690	14	8	108.197	0.0947186	1.02356	1.9145	2;3;4;5	4	MU	WT	Heat-inducible transcription repressor hrcA	2449.12	4968.86	4289.69	3902.56	1303.72	0.334067	3.59135	497	3	2383.85	2420.44	1310.99	2038.43	630.243	0.309181	3.3093	716	3			1.9145	0.936964	UNCHANGED
PFCIRM129_05980	2	1	13.9203	0.243243	0.61396	1.91164	2	1	MU	WT	Hypothetical protein	2674.21	4016.04	5209.66	3966.63	1268.45	0.319779	3.59842	493	3	2713.77	3093.21	417.97	2074.98	1447.5	0.697597	3.31701	712	3			1.91164	0.934815	UNCHANGED
PFCIRM129_08750	13	7	86.5341	0.0978249	1.00955	1.90816	4;5	2	MU	WT	Phosphoribosylformylglycinamidine synthase II (FGAM synthase II)	1552.93	3519.51	3096.9	2723.11	1035.2	0.380154	3.43507	646	3	1571.08	1590.24	1119.95	1427.09	266.167	0.18651	3.15445	815	3			1.90816	0.932179	UNCHANGED
PFCIRM129_08125	17	8	136.897	0.197191	0.705113	1.90765	2;4;5	3	MU	WT	Coenzyme F420-dependent N5,N10-methylene tetrahydromethanopterin reductase	4421.97	6411.77	7429.39	6087.71	1529.67	0.251272	3.78445	372	3	4193.6	4467.76	912.25	3191.21	1978.39	0.61995	3.50395	566	3			1.90765	0.931798	UNCHANGED
PFCIRM129_09095	12	6	79.653	0.168288	0.773946	1.90619	3;4	2	MU	WT	Hypothetical protein	1562.21	2375.32	1449.37	1795.63	505.186	0.281342	3.25422	782	3	1001.87	1488.45	335.688	942.001	578.707	0.614338	2.97405	920	3			1.90619	0.930691	UNCHANGED
PFCIRM129_07605	7	3	52.2324	0.361233	0.442213	1.90539	4	1	MU	WT	Ribonuclease H	146.928	628.478	466.385	413.93	245.023	0.591943	2.61693	1101	3	227.654	413.272	10.8005	217.242	201.438	0.92725	2.33694	1135	3			1.90539	0.930083	UNCHANGED
PFCIRM129_10310	24	13	203.469	0.0798428	1.09776	1.89603	1;3;4;5	4	MU	WT	Glutamate-1-semialdehyde 2,1-aminomutase (GSA) (Glutamate-1-semialdehyde aminotransferase)(GSA-AT)	6440.35	10103.3	10380.2	8974.62	2199.11	0.245036	3.95302	266	3	4870.62	6496.3	2833.19	4733.37	1835.41	0.38776	3.67517	442	3			1.89603	0.922984	UNCHANGED
PFCIRM129_06065	4	2	19.8143	0.278538	0.555116	1.89026	2	1	MU	WT	Hypothetical protein	216.365	469.244	446.306	377.305	139.849	0.370654	2.57669	1114	3	216.163	352.992	29.6588	199.605	162.301	0.813114	2.30017	1138	3			1.89026	0.918585	UNCHANGED
PFCIRM129_07365	28	10	212.241	0.151402	0.819869	1.88512	3;4;5	3	MU	WT	Hypothetical protein	2741.46	4579.66	4726.49	4015.87	1106.11	0.275435	3.60378	489	3	2466.16	3008.99	915.752	2130.3	1086.28	0.50992	3.32844	705	3			1.88512	0.914656	UNCHANGED
PFCIRM129_10190	14	10	140.325	0.194152	0.711859	1.87724	1;2;4;5	4	MU	WT	L-lactate permease	6838.59	16153.1	11520.5	11504.1	4657.26	0.404836	4.06085	207	3	4130.72	11327.3	2926.53	6128.17	4542.63	0.74127	3.78733	378	3			1.87724	0.908614	UNCHANGED
PFCIRM129_02715	4	2	22.862	0.288862	0.539309	1.87637	3	1	MU	WT	Hypothetical protein	136.491	277.518	143.963	185.991	79.3533	0.426652	2.26949	1181	3	119.151	165.863	12.3535	99.1226	78.6903	0.793868	1.99617	1184	3			1.87637	0.907944	UNCHANGED
PFCIRM129_01405	12	10	142.128	0.51159	0.291078	1.87605	1;2;3;5	4	MU	WT	Starvation-inducible DNA-binding protein	2746.73	6933.57	21475.9	10385.4	9830.16	0.946536	4.01642	232	3	835.627	7885.38	7886.34	5535.78	4070.45	0.735299	3.74318	402	3			1.87605	0.907698	UNCHANGED
PFCIRM129_12415	34	20	240.526	0.00310298	2.50822	1.871	1;2;3;4;5	5	MU	WT	Beta-galactosidase (Lactase) LacZ	5230.36	5005.7	5085.85	5107.3	113.857	0.022293	3.70819	423	3	2557.15	2356.69	3275.34	2729.72	483.031	0.176952	3.43612	615	3	x		1.871	0.903806	UNCHANGED
PFCIRM129_11015	79	34	574.915	0.055759	1.25369	1.86923	1;2;3;4;5	5	MU	WT	Translation initiation factor IF-2	10469	12901.3	10498.5	11289.6	1395.83	0.123639	4.05268	212	3	6238.51	8274.22	3606.37	6039.7	2340.26	0.38748	3.78102	384	3			1.86923	0.902445	UNCHANGED
PFCIRM129_08025	3	1	13.1327	0.275152	0.560427	1.86588	3	1	MU	WT	Resuscitation-promoting factor	2456.31	3539.97	2182.47	2726.25	717.878	0.263321	3.43557	644	3	1657.65	2573.78	151.895	1461.11	1222.85	0.836932	3.16468	808	3			1.86588	0.899855	UNCHANGED
PFCIRM129_02085	22	16	174.961	0.0425228	1.37138	1.86344	2;4;5	3	MU	WT	Protein of unknown function FUZZYLOCATION=TRUE	17178.3	22976	20433	20195.7	2906.1	0.143897	4.30526	121	3	10218.8	14989.8	7305.1	10837.9	3879.57	0.357964	4.03494	244	3	x		1.86344	0.897967	UNCHANGED
PFCIRM129_00005	38	24	294.664	0.0608764	1.21555	1.85865	1;2;3;4;5	5	MU	WT	Tyrosyl-tRNA synthetase (Tyrosine--tRNA ligase) (TyrRS)	6111.19	7801.94	7793.4	7235.51	973.695	0.134572	3.85947	319	3	4500.38	4915.28	2262.99	3892.88	1426.69	0.366487	3.59027	500	3			1.85865	0.894257	UNCHANGED
PFCIRM129_10275	2	1	9.0859	0.259064	0.586593	2.78693	2	1	MU	WT	Regulatory protein	110.138	407.212	278.208	265.186	148.964	0.561735	2.42355	1154	3	62.951	222.509		142.73	112.825	0.790476	2.15452	1166	2		x	1.85795	0.893714	UNCHANGED
PFCIRM129_12030	19	11	213.455	0.0435523	1.36099	1.85696	1;5	2	MU	WT	Glycerophosphoryl diester phosphodiesterase	9228.72	12058.1	16675	12653.9	3758.74	0.297041	4.10223	197	3	7245.58	7844.56	5352.88	6814.34	1300.61	0.190864	3.83342	335	3	x		1.85696	0.892941	UNCHANGED
PFCIRM129_04720	5	2	44.263	0.241108	0.617788	1.8448	1;4;5	3	MU	WT	Protein of unknown function	482.524	937.924	362.24	594.229	303.663	0.51102	2.77395	1054	3	125.678	758.944	81.7069	322.11	378.948	1.17646	2.508	1100	3			1.8448	0.883467	UNCHANGED
PFCIRM129_05385	8	4	53.7125	0.552731	0.257487	1.84371	5	1	MU	WT	ribose-phosphate pyrophosphokinase (RPPK) (Phosphoribosyl pyrophosphate synthetase) (P-Rib-PP synthetase) (PRPP synthetase)	1557.93	1743.87	275.619	1192.47	799.444	0.670408	3.07645	896	3	294.923	939.238	706.179	646.78	326.238	0.504404	2.81076	996	3			1.84371	0.882611	UNCHANGED
PFCIRM129_10270	37	24	351.233	0.0778968	1.10848	1.83954	1;2;3;4;5	5	MU	WT	phosphoglycerate mutase	17490.9	24841.8	23765.4	22032.7	3969.96	0.180185	4.34307	107	3	15627.1	13500.8	6803.99	11977.3	4604.65	0.384447	4.07836	222	3			1.83954	0.879343	UNCHANGED
PFCIRM129_10755	23	14	203.848	0.077383	1.11135	1.83773	2;3;4;5	4	MU	WT	Phosphoribosylaminoimidazole-succinocarboxamide synthase	11971.4	15697.2	16668.7	14779.1	2479.58	0.167776	4.16965	166	3	9400.53	10216.1	4509.51	8042.04	3086.32	0.383773	3.90537	298	3			1.83773	0.877922	UNCHANGED
PFCIRM129_07710	13	4	106.215	0.101029	0.995554	1.83608	3;4;5	3	MU	WT	Regulatory protein, LuxR:Response regulator receiver	1031.94	584.047	759.667	791.884	225.676	0.284987	2.89866	1006	3	532.494	514.947	246.432	431.291	160.333	0.371751	2.63477	1070	3			1.83608	0.876627	UNCHANGED
PFCIRM129_08240	23	11	203.673	0.0564439	1.24838	1.83568	1;2;3;4;5	5	MU	WT	50S ribosomal protein L3	7742.9	7397.64	5566.16	6902.23	1169.88	0.169493	3.83899	338	3	4479.59	4471.15	2329.36	3760.03	1239.01	0.32952	3.57519	511	3			1.83568	0.876317	UNCHANGED
PFCIRM129_05870	29	12	201.871	0.0368227	1.43388	1.83495	1;2;3;4;5	5	MU	WT	GTPase YchF	2476.31	3063.18	2753.76	2764.42	293.578	0.106199	3.4416	635	3	1645.67	1889.48	984.461	1506.54	468.277	0.31083	3.17798	800	3	x		1.83495	0.875739	UNCHANGED
PFCIRM129_07195	2	2	26.2394	0.157102	0.803819	1.83311	2;5	2	MU	WT	Precorrin 8 decarboxylase CbiT	3755.89	4843.07	4383.14	4327.37	545.733	0.126112	3.63622	465	3	3174.81	3040.93	866.271	2360.67	1295.92	0.548962	3.37304	671	3			1.83311	0.874292	UNCHANGED
PFCIRM129_02875	20	12	150.26	0.0785687	1.10475	1.82544	3;4;5	3	MU	WT	Zn-dependant peptidase	3373.79	3699.64	4022.33	3698.59	324.269	0.0876738	3.56804	508	3	2708.89	2284.4	1085.13	2026.14	842.126	0.415631	3.30667	718	3			1.82544	0.868241	UNCHANGED
PFCIRM129_05465	4	1	17.0366	0.302663	0.51904	2.72363	2	1	MU	WT	Hypothetical protein	39.8072	209.79	138.97	129.522	85.3843	0.659225	2.11234	1204	3	68.1432	74.5219		71.3325	4.51043	0.0632311	1.85329	1195	2		x	1.81575	0.860569	UNCHANGED
PFCIRM129_08325	8	4	57.5797	0.0864962	1.063	1.81533	2;4	2	MU	WT	Lipoyltransferase (Lipoyl-[acyl-carrier-protein]-protein- N-lipoyltransferase) (Lipoate-protein ligase B)	3689.09	4369.16	4762.37	4273.54	542.993	0.127059	3.63079	472	3	3186.6	2620.75	1255.09	2354.14	992.97	0.421797	3.37183	672	3			1.81533	0.860229	UNCHANGED
PFCIRM129_06720	2	2	11.3941	0.218541	0.660466	1.81378	2	1	MU	WT	30S Ribosomal protein S20p	258.318	719.461	450.267	476.015	231.647	0.486638	2.67762	1090	3	261.009	374.298	152.024	262.444	111.144	0.423496	2.41904	1120	3			1.81378	0.858998	UNCHANGED
PFCIRM129_04760	45	18	245.024	0.186985	0.728193	1.8014	2;3;4	3	MU	WT	DNA gyrase subunit B	2011.23	3194.33	2513.13	2572.89	593.811	0.230795	3.41042	665	3	1881.74	1897.3	505.777	1428.27	798.943	0.559377	3.15481	813	3			1.8014	0.84912	UNCHANGED
PFCIRM129_04595	23	8	185.238	0.109224	0.961683	1.79264	2;3;4	3	MU	WT	Hypothetical protein	3024.73	4498.96	4453.84	3992.51	838.426	0.21	3.60125	492	3	2840.58	2659.52	1181.38	2227.16	910.186	0.408675	3.34775	687	3			1.79264	0.842089	UNCHANGED
PFCIRM129_12120	11	7	56.8257	0.2647	0.577246	1.78111	4;5	2	MU	WT	Aminotransferase, class I and II (Aspartate/tyrosine/aromatic aminotransferase, transaminase A)	2023.65	3454.37	2363.4	2613.81	747.505	0.285983	3.41727	660	3	1688.55	2430.01	284.003	1467.52	1089.94	0.742711	3.16658	807	3			1.78111	0.832773	UNCHANGED
PFCIRM129_11340	7	4	46.4087	0.200096	0.698761	1.7795	4	1	MU	WT	UvrABC system protein C (Protein uvrC) (Excinuclease ABC subunit C)	1589.06	770.527	792.714	1050.77	466.306	0.443777	3.02151	928	3	323.367	1021.29	426.797	590.485	376.657	0.637876	2.77121	1013	3			1.7795	0.831468	UNCHANGED
PFCIRM129_06950	51	28	567.806	0.10036	0.998438	1.77846	1;2;3;4;5	5	MU	WT	Trigger factor (TF)	29010.5	43227.8	50364.9	40867.7	10871.1	0.266007	4.61138	55	3	30938.6	23793.4	14205.9	22979.3	8396.05	0.365374	4.36134	128	3			1.77846	0.830627	UNCHANGED
PFCIRM129_06750	33	19	212.248	0.36563	0.436959	1.77786	1;2;4;5	4	MU	WT	NAD-dependent malic enzyme (NAD-ME) (Malate dehydrogenase)	737.993	2887.86	2181.2	1935.68	1095.76	0.566085	3.28683	756	3	1100.81	1301.7	863.813	1088.77	219.192	0.20132	3.03694	886	3			1.77786	0.83014	UNCHANGED
PFCIRM129_05855	11	7	58.5885	0.226703	0.644544	1.77674	2	1	MU	WT	Protein of unknown function	1746.24	2507.94	2389.83	2214.67	409.947	0.185105	3.34531	716	3	1509.76	1900.71	328.978	1246.48	818.274	0.656466	3.09569	842	3			1.77674	0.829229	UNCHANGED
PFCIRM129_08930	13	5	78.3983	0.194637	0.710775	1.77385	4	1	MU	WT	Acyl-CoA dehydrogenase	1638.62	2254.85	2170.54	2021.34	334.115	0.165294	3.30564	746	3	1561.36	1479.51	377.697	1139.52	661.028	0.580092	3.05672	869	3			1.77385	0.826881	UNCHANGED
PFCIRM129_12255	6	2	27.7705	0.279347	0.553856	1.76978	3	1	MU	WT	Alpha-amylase	155.821	393.799	293.381	281	119.471	0.425164	2.44871	1146	3	138.145	293.852	44.333	158.777	126.033	0.793773	2.20079	1157	3			1.76978	0.823573	UNCHANGED
PFCIRM129_11530	17	7	97.5447	0.0266302	1.57463	1.76967	2;4;5	3	MU	WT	S-adenosyl-L-methionine-dependent methyltransferase mraW	651.06	871.897	937.666	820.207	150.132	0.183042	2.91392	994	3	465.293	364.118	561.029	463.48	98.4681	0.212454	2.66603	1057	3	x		1.76967	0.823482	UNCHANGED
PFCIRM129_08695	5	4	45.3862	0.206528	0.685021	1.76918	1;3;4;5	4	MU	WT	Hypothetical protein	4725.87	4930.3	3242.86	4299.68	920.92	0.214184	3.63344	468	3	573.349	6151.79	565.816	2430.32	3222.89	1.32612	3.38566	663	3			1.76918	0.823084	UNCHANGED
PFCIRM129_00025	13	6	85.9599	0.189652	0.722042	1.76624	2;5	2	MU	WT	Acetylornithine and succinylornithine aminotransferase (ACOAT)	1266.36	2369.34	1917.61	1851.1	554.49	0.299546	3.26743	771	3	1445.49	1255.11	443.537	1048.05	532.105	0.507711	3.02038	894	3			1.76624	0.820679	UNCHANGED
PFCIRM129_09990	13	3	79.6462	0.191584	0.71764	1.76492	2;4	2	MU	WT	Pseudouridine synthase	957.26	700.583	726.136	794.66	141.394	0.17793	2.90018	1003	3	680.451	516.172	154.134	450.252	269.279	0.598063	2.65346	1060	3			1.76492	0.819604	UNCHANGED
PFCIRM129_07940	18	8	138.431	0.0958726	1.01831	1.76394	3;4;5	3	MU	WT	Phosphoglucosamine mutase	5243.9	8652.33	7885.23	7260.49	1788.04	0.24627	3.86097	317	3	4128.24	5637.35	2582.63	4116.07	1527.4	0.371082	3.61448	482	3			1.76394	0.818798	UNCHANGED
PFCIRM129_04420	10	3	68.4228	0.346582	0.460194	1.76237	3;4	2	MU	WT	Trehalose-phosphatase (Trehalose 6-phosphate phosphatase)	41.123	134.921	97.4713	91.1719	47.2154	0.517873	1.95986	1228	3	60.0483	80.9688	14.1801	51.7324	34.1621	0.660362	1.71376	1208	3			1.76237	0.817521	UNCHANGED
PFCIRM129_01130	9	7	48.749	0.28327	0.547799	2.63909	2;5	2	MU	WT	NADPH:quinone reductase and related Zn-dependent oxidoreductases	81.3582	198.494	249.267	176.373	86.1125	0.48824	2.24643	1186	3	101.568	98.9246		100.246	1.86943	0.0186483	2.00107	1183	2		x	1.7594	0.81508	UNCHANGED
PFCIRM129_10545	5	1	30.5028	0.1159	0.935915	1.75415	3	1	MU	WT	multicopper oxidase	211.189	351.707	230.899	264.598	76.0796	0.287529	2.42259	1156	3	88.3131	210.001	154.21	150.841	60.9139	0.403827	2.17852	1161	3			1.75415	0.810771	UNCHANGED
PFCIRM129_07140	23	5	119.722	0.19568	0.708453	1.74679	4	1	MU	WT	UvrA, Excinuclease ATPase subunit	657.47	1186.79	1014.97	953.076	270.031	0.283326	2.97913	960	3	662.241	749.317	225.289	545.616	280.807	0.51466	2.73689	1031	3			1.74679	0.804705	UNCHANGED
PFCIRM129_04605	5	3	38.4612	0.0621888	1.20629	1.74399	5	1	MU	WT	YbaK / prolyl-tRNA synthetases	461.5	577.776	522.998	520.758	58.1705	0.111704	2.71664	1075	3	334.936	377.661	183.207	298.601	102.192	0.342236	2.47509	1105	3			1.74399	0.802393	UNCHANGED
PFCIRM129_01145	12	6	112.955	0.0903602	1.04402	1.73891	4;5	2	MU	WT	Silent information regulator protein Sir2 /NAD-dependent deacetylase	1829.34	3949.45	2761.08	2846.62	1062.64	0.373299	3.45433	624	3	1666.76	1765.01	1479.26	1637.01	145.182	0.0886873	3.21405	776	3			1.73891	0.798185	UNCHANGED
PFCIRM129_08440	39	21	313.753	0.154501	0.81107	1.73647	2;3;4;5	4	MU	WT	Metalloprotease (Peptidase family M13)	6819.35	6352.92	8249.26	7140.51	988.12	0.138382	3.85373	324	3	6187.1	4384.72	1764.39	4112.07	2223.92	0.540828	3.61406	483	3			1.73647	0.796162	UNCHANGED
PFCIRM129_01365	8	1	45.7354	0.263519	0.579188	1.72296	3;5	2	MU	WT	Carbohydrate kinase, PfkB	1271.63	1434.98	1487.39	1398	112.532	0.0804949	3.14551	852	3	1162.93	1116.89	154.379	811.397	569.459	0.701826	2.90923	954	3			1.72296	0.784886	UNCHANGED
PFCIRM129_07640	44	29	397.724	0.106501	0.972647	1.71825	1;2;3;4;5	5	MU	WT	Putative isocitrate/isopropylmalate dehydrogenase	26761.5	21999	24066.7	24275.7	2388.11	0.0983742	4.38517	96	3	18067.6	16963.2	7353.76	14128.2	5892.76	0.417092	4.15009	195	3			1.71825	0.780938	UNCHANGED
PFCIRM129_00065	7	4	39.3175	0.00986962	2.0057	1.71669	2;4	2	MU	WT	rRNA methylase	1868.83	1303.22	1511.42	1561.16	286.066	0.18324	3.19345	822	3	994.586	887.138	846.475	909.4	76.5236	0.0841473	2.95875	928	3	x		1.71669	0.779628	UNCHANGED
PFCIRM129_02210	2	1	9.9224	0.219536	0.658493	1.71605	4	1	MU	WT	Protein of unknown function FUZZYLOCATION=TRUE	234.282	327.984	300.923	287.73	48.224	0.167602	2.45898	1142	3	147.833	304.596	50.5823	167.67	128.163	0.764378	2.22446	1153	3			1.71605	0.779088	UNCHANGED
PFCIRM129_10980	72	38	565.039	0.0986623	1.00585	1.71445	1;2;3;4;5	5	MU	WT	Polyribonucleotide nucleotidyltransferase (Polynucleotide phosphorylase) (PNPase) (Guanosine pentaphosphate synthetase)	15409	30256.9	23299.2	22988.3	7428.81	0.323155	4.36151	104	3	13175.5	16835.5	10214.6	13408.6	3316.61	0.24735	4.12738	203	3			1.71445	0.777749	UNCHANGED
PFCIRM129_05195	2	1	13.7527	0.0218224	1.6611	1.71298	5	1	MU	WT	Sua5/YciO/YrdC/YwlC	1581.35	1840.17	1230.5	1550.67	305.991	0.197328	3.19052	828	3	781.254	1053.26	881.228	905.246	137.582	0.151983	2.95677	929	3	x		1.71298	0.776512	UNCHANGED
PFCIRM129_11045	43	20	343.578	0.0846307	1.07247	1.71251	1;3;4;5	4	MU	WT	4-hydroxy-3-methylbut-2-en-1-yl diphosphate synthase (1- hydroxy-2-methyl-2-(E)-butenyl 4-diphosphate synthase)	4558.14	4988.63	5493.84	5013.54	468.347	0.0934165	3.70014	425	3	3914.23	3190.57	1678.02	2927.6	1141.06	0.389759	3.46651	597	3			1.71251	0.776108	UNCHANGED
PFCIRM129_08300	102	58	876.201	0.0731316	1.13589	1.71154	1;2;3;4;5	5	MU	WT	DNA-directed RNA polymerase beta chain (RNAP beta subunit) (Transcriptase beta chain) (RNA polymerase subunit beta)	24156.9	27847.8	37227.4	29744	6738.44	0.226548	4.4734	81	3	21527.1	19086	11522.6	17378.6	5216.22	0.300152	4.24001	157	3			1.71154	0.775291	UNCHANGED
PFCIRM129_11950	8	4	54.0344	0.288778	0.539436	1.70825	2;4;5	3	MU	WT	Hypothetical protein	846.078	1701.19	1313.78	1287.02	428.183	0.332695	3.10958	878	3	899.883	1186.43	173.924	753.414	521.904	0.692719	2.87703	969	3			1.70825	0.772516	UNCHANGED
PFCIRM129_06915	23	13	145.114	0.168866	0.772459	1.70733	2;4;5	3	MU	WT	Threonine synthase (O-phospho-L-homoserine phosphate-lyase (adding water;L-threonine-forming))	1922.37	3200.52	3088.17	2737.02	707.74	0.25858	3.43728	641	3	1958.02	2070.26	781.014	1603.1	714.154	0.445484	3.20496	780	3			1.70733	0.771745	UNCHANGED
PFCIRM129_01425	8	4	60.4147	0.232618	0.633357	1.70553	3;4;5	3	MU	WT	pyrophosphatase PpaX	2195.08	3740.15	2773.93	2903.06	780.584	0.268884	3.46286	617	3	2080.32	2459.39	566.731	1702.15	1001.4	0.588315	3.231	763	3			1.70553	0.770217	UNCHANGED
PFCIRM129_11725	23	11	112.203	0.184428	0.734173	1.70451	1;3;4	3	MU	WT	ABC transporter	2116.42	2031.18	2175.64	2107.75	72.6214	0.0344545	3.32382	732	3	1618.1	1638.85	452.767	1236.57	678.875	0.548997	3.09222	845	3			1.70451	0.769356	UNCHANGED
PFCIRM129_09765	16	5	107.555	0.132495	0.8778	1.69855	4;5	2	MU	WT	UDP-N-acetylglucosamine 1-carboxyvinyltransferase (Enoylpyruvate transferase)	2311.9	4187.3	3635.63	3378.28	963.822	0.2853	3.5287	552	3	2586.88	2167.87	1212	1988.92	704.691	0.354308	3.29862	724	3			1.69855	0.764302	UNCHANGED
PFCIRM129_01855	16	9	108.611	0.0147103	1.83238	1.69655	2;3	2	MU	WT	Delta 1-pyrroline-5-carboxylate reductase	3218.35	2674.56	3271.41	3054.77	330.338	0.108138	3.48498	592	3	2213.78	1674.44	1513.53	1800.58	366.774	0.203698	3.25541	750	3	x		1.69655	0.762601	UNCHANGED
PFCIRM129_05860	4	1	25.5773	0.30196	0.520051	1.69594	4	1	MU	WT	Protein of unknown function	146.649	104.71	79.0297	110.13	34.134	0.309944	2.04191	1213	3	68.8151	115.968	10.0297	64.9375	53.0754	0.81733	1.8125	1199	3			1.69594	0.762081	UNCHANGED
PFCIRM129_03425	25	13	196.973	0.0516524	1.28691	1.69374	1;2;3;4;5	5	MU	WT	Ketol-acid reductoisomerase (Acetohydroxy-acid isomeroreductase) (Alpha-keto-beta-hydroxylacil reductoisomerase)	3808.33	5679.43	7000.98	5496.25	1604.19	0.291869	3.74007	400	3	3234.4	3419.59	3081.1	3245.03	169.496	0.0522325	3.51122	555	3			1.69374	0.760215	UNCHANGED
PFCIRM129_11880	12	10	85.2298	0.404939	0.392611	1.69228	5	1	MU	WT	aminotransferase	394.994	1306.35	1339.72	1013.69	536.067	0.528827	3.00591	936	3	717.307	801.767	277.953	599.009	281.231	0.469494	2.77743	1009	3			1.69228	0.758966	UNCHANGED
PFCIRM129_09740	38	15	338.837	0.0710057	1.14871	1.69135	1;2;3;4;5	5	MU	WT	dolichyl-phosphate beta-D-mannosyltransferase	13803.2	20123.8	14770.7	16232.6	3404.45	0.20973	4.21039	151	3	11131.4	11325.3	6335.58	9597.41	2826.5	0.294506	3.98215	268	3			1.69135	0.758176	UNCHANGED
PFCIRM129_05475	24	15	210.132	0.219095	0.659367	1.68372	1;2;4;5	4	MU	WT	DNA polymerase III, beta chain	3578.72	5492.45	4166.28	4412.48	980.331	0.222172	3.64468	454	3	3784.57	3148.05	929.382	2620.67	1498.87	0.571944	3.41841	632	3			1.68372	0.751656	UNCHANGED
PFCIRM129_05250	25	10	191.805	0.271256	0.566621	1.68325	2;3;5	3	MU	WT	2-dehydropantoate 2-reductase	2149.28	4395.39	3472.99	3339.22	1129.01	0.338107	3.52364	559	3	2606.14	2703.33	641.902	1983.79	1163.13	0.586315	3.2975	725	3			1.68325	0.751249	UNCHANGED
PFCIRM129_01195	9	4	64.4159	0.0495743	1.30474	1.67929	3;5	2	MU	WT	Hypothetical protein	8035.56	8419.67	11478.7	9311.29	1886.79	0.202635	3.96901	253	3	7334.41	4839.2	4460.68	5544.76	1561.39	0.281598	3.74388	401	3	x		1.67929	0.747856	UNCHANGED
PFCIRM129_08235	23	16	231.547	0.0705526	1.15149	1.67685	1;2;3;4;5	5	MU	WT	50S ribosomal protein L4	37025.6	24493.6	21360.1	27626.4	8289.29	0.300049	4.44133	83	3	13040.5	19896.1	16489	16475.2	3427.81	0.208059	4.21683	166	3			1.67685	0.745753	UNCHANGED
PFCIRM129_01500	102	58	996.588	0.140891	0.851116	1.67506	1;2;3;4;5	5	MU	WT	Pyruvate phosphate dikinase	28243.2	38940.7	46645.5	37943.1	9241.61	0.243565	4.57913	60	3	31264.5	24068	12623	22651.8	9401.09	0.415025	4.3551	129	3			1.67506	0.74421	UNCHANGED
PFCIRM129_04785	3	1	18.2076	0.209713	0.678375	1.67236	2	1	MU	WT	Protein of unknown function	795.778	631.665	739.375	722.273	83.3827	0.115445	2.8587	1020	3	447.685	698.257	149.72	431.888	274.609	0.635835	2.63537	1069	3			1.67236	0.741888	UNCHANGED
PFCIRM129_09815	13	5	81.6382	0.301153	0.521212	2.50798	2;4;5	3	MU	WT	Probable dipeptidase pepE	210.374	1372.36	493.483	692.073	605.914	0.875506	2.84015	1022	3	133.893	693.952		413.922	396.021	0.956753	2.61692	1077	2		x	1.67199	0.741564	UNCHANGED
PFCIRM129_06355	105	62	1012.59	0.163484	0.786526	1.67195	1;2;3;4;5	5	MU	WT	Chaperone clpB 2 (ATP-dependent Clp protease B2) (Clp chaperone)	32387.5	57264.4	62681.3	50777.7	16155.1	0.318153	4.70567	39	3	36553.8	36064.6	18492.7	30370.4	10289.3	0.338793	4.48245	89	3			1.67195	0.741532	UNCHANGED
PFCIRM129_00110	25	9	200.496	0.154754	0.810357	1.67184	2;3;4	3	MU	WT	Cysteine--tRNA ligase	7325.25	8174.87	8178.28	7892.8	491.517	0.0622741	3.89723	290	3	6295.01	5766.35	2101.71	4721.02	2283.74	0.483739	3.67404	443	3			1.67184	0.741438	UNCHANGED
PFCIRM129_11670	10	8	94.1339	0.138964	0.857097	1.67144	1;5	2	MU	WT	Inosine-5 -monophosphate dehydrogenase (IMP dehydrogenase) (IMPDH) (IMPD) / GMP reductase	1769.89	3041.06	4013.44	2941.46	1125.09	0.382493	3.46856	609	3	1513.76	1814.5	1951.26	1759.84	223.812	0.127178	3.24547	756	3			1.67144	0.741088	UNCHANGED
PFCIRM129_00160	6	2	59.9908	0.222333	0.652996	1.66601	5	1	MU	WT	Tryptophan synthase beta subunit	875.86	920.801	1284.26	1026.97	223.948	0.218065	3.01156	931	3	887.424	741.836	220.027	616.429	350.927	0.569291	2.78988	1003	3			1.66601	0.736393	UNCHANGED
PFCIRM129_04215	17	5	118.303	0.247733	0.606016	1.66471	4;5	2	MU	WT	GCN5-related N-acetyltransferase	921.273	1587.55	1361.6	1290.14	338.836	0.262635	3.11064	876	3	1075.62	987.623	261.738	774.994	446.665	0.576346	2.8893	963	3			1.66471	0.73527	UNCHANGED
PFCIRM129_07420	4	1	48.8746	0.152396	0.817026	1.65961	4;5	2	MU	WT	Phosphoribosylaminoimidazole carboxylase catalytic subunit	2874.56	3869.51	2198.93	2981	840.361	0.281906	3.47436	602	3	1872.38	2490.7	1025.55	1796.21	735.539	0.409496	3.25436	751	3			1.65961	0.730842	UNCHANGED
PFCIRM129_10255	24	12	170.094	0.0304299	1.5167	1.65952	2;3;5	3	MU	WT	Response regulator receiver	6387.73	4515.66	5226.95	5376.78	944.989	0.175754	3.73052	406	3	3907.93	3219.99	2591.94	3239.95	658.219	0.203157	3.51054	556	3	x		1.65952	0.730769	UNCHANGED
PFCIRM129_07955	55	26	448.692	0.024034	1.61917	1.6566	1;2;3;4;5	5	MU	WT	GTP phosphohydrolase (mRNA-translation-assisting)	20539.1	18753.6	15653.6	18315.5	2472.05	0.13497	4.26282	132	3	11541.1	12983.7	8643.41	11056.1	2210.43	0.199929	4.0436	241	3	x		1.6566	0.728224	UNCHANGED
PFCIRM129_10395	20	12	173.12	0.121251	0.916315	1.65627	2;4;5	3	MU	WT	GntR-family protein transcriptional regulator	10654.4	8279.73	6973.57	8635.89	1866.07	0.216083	3.93631	273	3	7151.22	5438.47	3052.51	5214.06	2058.55	0.394807	3.71718	417	3			1.65627	0.727937	UNCHANGED
PFCIRM129_11555	14	6	78.15	0.169331	0.771263	1.65097	3	1	MU	WT	DNA-directed DNA polymerase	930.074	977.633	821.773	909.827	79.8782	0.0877949	2.95896	967	3	765.763	647.509	239.986	551.086	275.832	0.500525	2.74122	1029	3			1.65097	0.723314	UNCHANGED
PFCIRM129_02820	23	8	143.429	0.164744	0.78319	1.64712	2;4;5	3	MU	WT	D-3-phosphoglycerate dehydrogenase / erythronate 4-phosphate dehydrogenase	984.716	2289.11	1670.05	1647.96	652.48	0.395932	3.21695	807	3	910.973	1211.35	879.207	1000.51	183.28	0.183187	3.00022	905	3			1.64712	0.719948	UNCHANGED
PFCIRM129_04620	8	5	46.9376	0.191669	0.717449	1.64379	5	1	MU	WT	Deoxyxylulose-5-phosphate synthase	1346.89	1914.8	2214.88	1825.53	440.828	0.24148	3.26139	776	3	1678.33	1127.69	525.642	1110.56	576.537	0.519143	3.04554	878	3			1.64379	0.71703	UNCHANGED
PFCIRM129_04325	14	6	101.039	0.0686837	1.16315	1.64352	5	1	MU	WT	ABC transporter substrate-binding protein	1411.05	2396.43	1831.08	1879.52	494.474	0.263086	3.27405	766	3	1293.68	1259.21	877.893	1143.6	230.75	0.201776	3.05827	868	3			1.64352	0.716786	UNCHANGED
PFCIRM129_09455	13	8	111.574	0.183173	0.737138	1.6396	2;5	2	MU	WT	Restriction endonuclease PvuRts1 I	5157.85	6776.08	6012.62	5982.18	809.544	0.135326	3.77686	378	3	5005.63	4377.67	1562.38	3648.56	1833.77	0.5026	3.56212	523	3			1.6396	0.713346	UNCHANGED
PFCIRM129_05885	3	1	16.179	0.0513573	1.2894	1.63083	4;5	2	MU	WT	4-hydroxy-3-methylbut-2-enyl diphosphate reductase	1403.11	1442.86	1209.59	1351.85	124.799	0.0923172	3.13093	858	3	967.275	957.82	561.716	828.937	231.468	0.279235	2.91852	950	3			1.63083	0.705603	UNCHANGED
PFCIRM129_07625	9	5	48.1112	0.108365	0.96511	1.62787	2	1	MU	WT	Hypothetical protein	3576.62	4285	4409.27	4090.3	449.176	0.109815	3.61175	485	3	2867.75	3240.4	1429.85	2512.67	956.079	0.380504	3.40014	650	3			1.62787	0.702986	UNCHANGED
PFCIRM129_01780	95	44	814.973	0.143223	0.843986	1.62746	1;2;3;4;5	5	MU	WT	chaperone clpC (Clp-family ATP-binding protease) (ATP-dependent Clp protease ATP-binding subunit)	20720.1	30195	27658.9	26191.3	4904.98	0.187275	4.41816	88	3	17497.3	22029.4	8753.42	16093.4	6748.41	0.419328	4.20665	172	3			1.62746	0.702621	UNCHANGED
PFCIRM129_02685	53	26	345.8	0.0315762	1.50064	1.62683	1;2;3;4;5	5	MU	WT	Transcription termination factor Rho	10099.6	10140.4	12441.1	10893.7	1340.27	0.123032	4.03718	222	3	8116.73	6902.51	5069.54	6696.26	1534.03	0.229087	3.82583	343	3	x		1.62683	0.702066	UNCHANGED
PFCIRM129_08555	14	4	95.6524	0.295701	0.529147	1.61851	3;4	2	MU	WT	Menaquinone biosynthesis methyltransferase ubiE	350.805	664.887	489	501.564	157.418	0.313854	2.70033	1081	3	372.306	469.695	87.6751	309.892	198.511	0.64058	2.49121	1101	3			1.61851	0.694668	UNCHANGED
PFCIRM129_05585	30	15	238.989	0.0381661	1.41832	1.61849	1;2;3;4;5	5	MU	WT	Thioredoxin reductase	15007.8	15030.5	19054.5	16364.3	2329.86	0.142374	4.2139	148	3	12918.8	9464.46	7949.32	10110.9	2547.02	0.25191	4.00479	259	3	x		1.61849	0.694646	UNCHANGED
PFCIRM129_05125	9	6	99.0835	0.159908	0.796131	1.61654	1;2;3;5	4	MU	WT	Cobalamin adenosyltransferase	14286	21244.8	20714.7	18748.5	3873.71	0.206614	4.27297	128	3	15928.9	12679.6	6185.42	11598	4960.96	0.427744	4.06438	228	3			1.61654	0.692905	UNCHANGED
PFCIRM129_11370	41	19	237.916	0.231842	0.634808	1.61613	2;3;4	3	MU	WT	UvrABC system protein A (UvrA protein) (Excinuclease ABC subunit A)	892.15	1706.74	2098.64	1565.84	615.46	0.393054	3.19475	821	3	1060.19	1207.17	639.287	968.882	294.747	0.304213	2.98627	910	3			1.61613	0.692547	UNCHANGED
PFCIRM129_10920	15	8	105.419	0.00824956	2.08357	1.61262	4	1	MU	WT	AAA ATPase, central region	2620.06	3244.74	3021.87	2962.22	316.579	0.106872	3.47162	607	3	2011.93	1926.24	1572.53	1836.9	232.929	0.126805	3.26409	748	3	x		1.61262	0.689409	UNCHANGED
PFCIRM129_05685	33	19	247.38	0.142232	0.847002	1.61148	2;3;4;5	4	MU	WT	Citrate synthase	7917.85	9983.14	9255.73	9052.24	1047.57	0.115725	3.95676	263	3	6905.7	7049.2	2897.1	5617.33	2356.88	0.419573	3.74953	399	3			1.61148	0.68839	UNCHANGED
PFCIRM129_01595	4	2	20.0398	0.184203	0.734703	1.60972	5	1	MU	WT	Protein of unknown function	815.367	855.754	816.991	829.371	22.8628	0.0275664	2.91875	991	3	644.715	681.827	219.136	515.226	257.092	0.498989	2.712	1039	3			1.60972	0.686812	UNCHANGED
PFCIRM129_07040	15	8	88.4479	0.141991	0.84774	1.60746	5	1	MU	WT	long-chain fatty-acid CoA ligase (AMP-binding enzyme) ( long-chain-fatty-acid---CoA ligase)	11753.4	11677.3	10933.8	11454.9	452.837	0.0395323	4.05899	208	3	3612.2	7902.32	9863.74	7126.09	3197.24	0.448667	3.85285	324	3			1.60746	0.684779	UNCHANGED
PFCIRM129_06130	19	6	117.139	0.114385	0.941632	1.60743	2;3;5	3	MU	WT	Regulatory protein, TetR	319.352	457.577	599.156	458.695	139.905	0.305007	2.66152	1092	3	321.324	322.114	212.638	285.358	62.9793	0.220702	2.45539	1111	3			1.60743	0.68476	UNCHANGED
PFCIRM129_10360	39	19	290.006	0.101908	0.991791	1.60715	1;2;4;5	4	MU	WT	Asparagine synthase (Glutamine-hydrolyzing)	3504.83	3410.04	3654.61	3523.16	123.312	0.0350005	3.54693	533	3	2830.99	2483.64	1261.89	2192.17	824.156	0.375954	3.34087	694	3			1.60715	0.684509	UNCHANGED
PFCIRM129_02740	20	6	115.895	0.150869	0.821401	1.60691	2;3;4;5	4	MU	WT	Sensory transduction histidine kinase	685.947	1033.5	1114.15	944.531	227.542	0.240904	2.97522	962	3	758.258	660.25	344.872	587.793	216.008	0.367489	2.76922	1016	3			1.60691	0.684289	UNCHANGED
PFCIRM129_02095	4	2	26.7255	0.0668089	1.17517	1.60615	4;5	2	MU	WT	Penicillin-binding protein	4839.43	2881.52	2952.07	3557.68	1110.6	0.312169	3.55117	529	3	2341.98	2341.87	1961.23	2215.03	219.795	0.0992291	3.34538	689	3			1.60615	0.683611	UNCHANGED
PFCIRM129_00730	20	11	134.112	0.151677	0.819082	1.60578	2;3;5	3	MU	WT	Protein of unknown function	2397.91	2808.51	4312.98	3173.13	1008.26	0.317749	3.50149	583	3	2276.91	2399.29	1252	1976.07	630.036	0.318833	3.2958	728	3			1.60578	0.683275	UNCHANGED
PFCIRM129_09375	5	2	47.744	0.212161	0.673335	1.60578	1;4;5	3	MU	WT	Protein of unknown function	5739.57	4577.8	2735.24	4350.87	1514.96	0.348198	3.63858	463	3	2392.63	4017.8	1718.11	2709.51	1182.14	0.436293	3.43289	620	3			1.60578	0.683271	UNCHANGED
PFCIRM129_07295	37	19	292.414	0.180723	0.742986	1.60559	1;2;3;4;5	5	MU	WT	Naphthoate synthase (Dihydroxynaphthoic acid synthetase)	8434.81	10836.1	10214.5	9828.47	1246.33	0.126808	3.99249	240	3	8422.72	7157.45	2784	6121.39	2958.69	0.483336	3.78685	379	3			1.60559	0.683108	UNCHANGED
PFCIRM129_04470	8	6	44.6048	0.247968	0.605604	1.60064	4;5	2	MU	WT	Hypothetical protein	1154.51	1409.33	1341.37	1301.74	131.953	0.101367	3.11452	873	3	1124.87	1056.26	258.644	813.259	481.534	0.592104	2.91023	953	3			1.60064	0.678652	UNCHANGED
PFCIRM129_01085	11	5	75.0037	0.0765887	1.11584	1.59759	2;3;4;5	4	MU	WT	Short chain dehydrogenase	2337.37	2612.18	2699.32	2549.63	188.909	0.0740927	3.40648	668	3	2076.44	1687.06	1024.26	1595.92	531.978	0.333336	3.20301	782	3			1.59759	0.675897	UNCHANGED
PFCIRM129_11365	18	9	122.525	0.167722	0.775411	1.59488	3;4;5	3	MU	WT	Acetyltransferase	3272.4	2584.21	2497.91	2784.84	424.438	0.15241	3.4448	631	3	2423.11	1952.12	863.095	1746.11	800.152	0.458249	3.24207	758	3			1.59488	0.673449	UNCHANGED
PFCIRM129_10600	5	5	32.8097	0.333931	0.476344	1.59333	5	1	MU	WT	Ribosome-associated heat shock protein implicated in the recycling of the 50S subunit (S4 paralog)	1031.93	469.356	907.833	803.038	295.564	0.368057	2.90474	1001	3	457.237	941.488	113.276	504	416.082	0.825558	2.70243	1045	3			1.59333	0.672044	UNCHANGED
PFCIRM129_04340	11	7	86.3178	0.134751	0.870467	1.5916	1;4;5	3	MU	WT	Hypothetical protein	1744.13	2214.04	1719.85	1892.67	278.579	0.147188	3.27708	763	3	1154.51	1731.95	681.037	1189.16	526.31	0.442588	3.07524	854	3			1.5916	0.670477	UNCHANGED
PFCIRM129_02030	6	4	53.6459	0.313207	0.504169	1.59097	1;3;5	3	MU	WT	Hypothetical protein	1034.27	1179.69	2509.8	1574.59	813.175	0.516437	3.19717	820	3	345.683	2171.5	451.919	989.702	1024.85	1.03551	2.9955	906	3			1.59097	0.669908	UNCHANGED
PFCIRM129_04390	6	1	32.9168	0.104189	0.982179	1.59096	3;4	2	MU	WT	Phosphomethylpyrimidine kinase	1739.04	1690.99	1356.74	1595.59	208.242	0.130511	3.20292	818	3	1245.54	1156.56	606.626	1002.91	346.062	0.345059	3.00126	904	3			1.59096	0.669898	UNCHANGED
PFCIRM129_08275	43	23	460.49	0.0586316	1.23187	1.59043	1;2;3;4;5	5	MU	WT	Elongation factor Tu	33862.6	41793.2	53050.6	42902.1	9641.96	0.224743	4.63248	49	3	26708.8	32606.9	21610.1	26975.2	5503.24	0.204011	4.43097	103	3			1.59043	0.669413	UNCHANGED
PFCIRM129_11585	15	5	92.5237	0.30232	0.519533	1.58868	4;5	2	MU	WT	Farnesyltranstransferase / Geranylgeranyl pyrophosphate synthase	840.28	1477.04	1539.54	1285.62	386.941	0.300976	3.10911	879	3	1175.82	997.893	254.012	809.241	489.003	0.604274	2.90808	955	3			1.58868	0.667825	UNCHANGED
PFCIRM129_10810	9	1	57.8856	0.338196	0.470832	1.58713	4	1	MU	WT	fructokinase	363.082	333.654	330.968	342.568	17.8165	0.0520087	2.53475	1120	3	333.292	296.696	17.5343	215.841	172.711	0.800175	2.33413	1136	3			1.58713	0.666422	UNCHANGED
PFCIRM129_10265	12	5	75.2003	0.0443823	1.35279	1.58554	4;5	2	MU	WT	Putative phosphate transport system protein	1567.03	1240.25	1230.42	1345.9	191.57	0.142336	3.12901	860	3	646.122	1062.64	837.809	848.856	208.477	0.245598	2.92883	943	3	x		1.58554	0.664977	UNCHANGED
PFCIRM129_06505	15	10	131.143	0.068865	1.162	1.58464	3;4;5	3	MU	WT	Cold shock protein CspB	5611.17	3980.97	3512.62	4368.25	1101.58	0.252178	3.64031	461	3	3083.06	3041.96	2144.83	2756.62	530.222	0.192345	3.44038	612	3			1.58464	0.664159	UNCHANGED
PFCIRM129_03750	62	37	594.92	0.201067	0.69666	1.58428	1;2;3;4;5	5	MU	WT	Phosphate acetyltransferase	12418	17816.8	18274.7	16169.8	3257.28	0.201442	4.20871	153	3	13312	12519.6	4787.62	10206.4	4709.51	0.461426	4.00887	256	3			1.58428	0.663829	UNCHANGED
PFCIRM129_03195	7	4	44.7806	0.213973	0.669641	1.58265	3	1	MU	WT	ChlD, Mg-chelatase subunit ChlD	618.581	988.776	1089.88	899.079	248.123	0.275974	2.9538	973	3	732.054	681.655	290.551	568.086	241.67	0.425411	2.75441	1022	3			1.58265	0.662338	UNCHANGED
PFCIRM129_04165	46	26	397.279	0.0951129	1.02176	1.58091	1;2;3;5	4	MU	WT	Hypothetical protein	11024.1	11198.6	11126.3	11116.3	87.6754	0.00788711	4.04596	215	3	8882.34	8001.22	4211.18	7031.58	2481.95	0.352972	3.84705	329	3			1.58091	0.660755	UNCHANGED
PFCIRM129_00095	30	16	252.588	0.116482	0.933741	1.57497	2;3;4;5	4	MU	WT	ATP phosphoribosyltransferase	3169.05	4665.33	4506.74	4113.71	821.93	0.199803	3.61423	481	3	3189.73	2977.1	1668.99	2611.94	823.51	0.315287	3.41696	634	3			1.57497	0.65532	UNCHANGED
PFCIRM129_03440	81	41	607.34	0.220593	0.656408	1.5735	2;3;4;5	4	MU	WT	DNA gyrase subunit A	4981.59	7380.67	7988.76	6783.67	1589.99	0.234385	3.83146	343	3	5196.67	5738.26	1998.66	4311.2	2020.94	0.468766	3.6346	469	3			1.5735	0.653978	UNCHANGED
PFCIRM129_06475	12	4	91.2726	0.0996073	1.00171	1.56957	1;2;3;5	4	MU	WT	Iron-dependent repressor	11843.6	9281.54	7018.45	9381.19	2414.1	0.257334	3.97226	248	3	6375.65	7147.59	4407.47	5976.9	1412.91	0.236395	3.77648	387	3			1.56957	0.650372	UNCHANGED
PFCIRM129_06080	9	5	72.1568	0.0407945	1.3894	1.56402	2;3;4;5	4	MU	WT	Hypothetical protein	5819.93	6620.25	6914.72	6451.63	566.538	0.0878132	3.80967	358	3	4591.35	4771.65	3012.08	4125.03	968.046	0.234676	3.61543	479	3	x		1.56402	0.645261	UNCHANGED
PFCIRM129_01445	26	15	287.041	0.172179	0.764021	1.5592	1;3;4;5	4	MU	WT	Hypothetical protein	59577.5	52032.5	62718.6	58109.5	5492.23	0.0945151	4.76425	30	3	51712.7	41653	18440.6	37268.8	17063.8	0.457859	4.57134	69	3			1.5592	0.640807	UNCHANGED
PFCIRM129_02090	16	6	100.247	0.308761	0.510377	1.55839	4	1	MU	WT	Serine/threonine protein kinase	784.247	1391.64	1240.18	1138.69	316.158	0.277651	3.0564	909	3	932.127	1037.23	222.685	730.682	443.066	0.606373	2.86373	973	3			1.55839	0.640056	UNCHANGED
PFCIRM129_04125	81	38	580.753	0.0928078	1.03242	1.55538	1;2;3;4;5	5	MU	WT	Alanyl-tRNA synthetase (Alanine--tRNA ligase) (AlaRS)	7095.23	9650.36	10258.1	9001.22	1678.37	0.18646	3.9543	265	3	6845.53	6540.88	3975.06	5787.16	1576.7	0.272448	3.76247	391	3			1.55538	0.637267	UNCHANGED
PFCIRM129_10590	5	3	37.5239	0.0847835	1.07169	1.55312	4;5	2	MU	WT	Putative endonuclease III	1466.17	1330.7	1222.38	1339.75	122.146	0.0911711	3.12702	861	3	961.157	1069.35	557.346	862.618	269.852	0.312829	2.93582	939	3			1.55312	0.635168	UNCHANGED
PFCIRM129_05075	33	11	227.367	0.236243	0.626641	1.55155	1;2;3;4;5	5	MU	WT	1,4-alpha-glucan branching enzyme (Glycogen branching enzyme) (BE) (1,4-alpha-D-glucan:1,4-alpha-D-glucan 6-glucosyl- transferase)	1873.4	3739.71	3484.55	3032.55	1011.93	0.333689	3.48181	594	3	1348.07	2978.27	1537.24	1954.53	891.622	0.456183	3.29104	731	3			1.55155	0.633714	UNCHANGED
PFCIRM129_07375	30	13	242.649	0.19184	0.717061	1.5507	2;3;4;5	4	MU	WT	Phosphomannomutase (PMM)	12927.5	14951.9	17168.7	15016	2121.35	0.141272	4.17655	163	3	13493.3	10904.6	4652.23	9683.4	4545.31	0.469392	3.98603	266	3			1.5507	0.632917	UNCHANGED
PFCIRM129_11825	7	4	76.0629	0.132907	0.876453	1.55048	1;5	2	MU	WT	Dihydrodipicolinate synthase	6878.34	8830.67	7537.01	7748.67	993.223	0.12818	3.88923	298	3	6582.36	5520.68	2889.75	4997.59	1901.07	0.380397	3.69876	430	3			1.55048	0.632715	UNCHANGED
PFCIRM129_07010	16	7	114.942	0.208323	0.681263	1.54955	2;3;4;5	4	MU	WT	Hypothetical protein	4078.59	2850.77	2678.19	3202.51	763.595	0.238436	3.50549	578	3	2621.83	2557.78	1020.59	2066.73	906.555	0.438642	3.31528	713	3			1.54955	0.631853	UNCHANGED
PFCIRM129_01705	10	6	57.2756	0.261941	0.581797	1.54923	4	1	MU	WT	Hypothetical protein	819.634	1053.33	1190.4	1021.12	187.468	0.183591	3.00908	934	3	939.688	799.137	238.514	659.113	370.967	0.562827	2.81896	992	3			1.54923	0.631552	UNCHANGED
PFCIRM129_06115	32	17	265.693	0.265877	0.575318	1.54716	1;2;3;4;5	5	MU	WT	UDP-N-acetylglucosamine pyrophosphorylase	2610.21	3661.97	3458.34	3243.51	557.821	0.171981	3.51101	573	3	2764.38	2788.04	736.868	2096.43	1177.48	0.561657	3.32148	709	3			1.54716	0.62962	UNCHANGED
PFCIRM129_10745	9	5	63.7157	0.183692	0.735909	1.54666	1;2;5	3	MU	WT	Phosphoribosylformylglycinamidine synthase 1 (Phosphoribosylformylglycinamidine synthase I) (FGAM synthase I)	3189.99	2738.41	3055.34	2994.58	231.841	0.0774203	3.47634	598	3	2646.32	2236.14	926.027	1936.16	898.52	0.464073	3.28694	734	3			1.54666	0.629155	UNCHANGED
PFCIRM129_04185	31	20	202.149	0.218325	0.660896	1.54483	1;2;3;5	4	MU	WT	Protein-export membrane protein secD	1929.29	3981.88	4078.05	3329.74	1213.78	0.364526	3.52241	561	3	2065.06	2608.86	1792.31	2155.41	415.706	0.192866	3.33353	701	3			1.54483	0.627447	UNCHANGED
PFCIRM129_02695	15	8	115.794	0.125886	0.900024	1.54368	2;3;4	3	MU	WT	Homoserine dehydrogenase	3385.33	4187.75	4145.34	3906.14	451.531	0.115595	3.59175	496	3	3460.16	2611.3	1519.78	2530.41	972.716	0.38441	3.40319	645	3			1.54368	0.626371	UNCHANGED
PFCIRM129_07830	58	23	437.667	0.0253926	1.59529	1.54203	1;2;3;4;5	5	MU	WT	Inosine-5 -monophosphate dehydrogenase (IMP dehydrogenase) (IMPDH) (IMPD) / GMP reductase)	5951.57	8399.24	7479.87	7276.89	1236.39	0.169906	3.86195	316	3	5283.41	4726.42	4147.23	4719.02	568.126	0.120391	3.67385	444	3	x		1.54203	0.624835	UNCHANGED
PFCIRM129_08155	15	7	130.292	0.134596	0.870969	1.5417	2;3;4;5	4	MU	WT	Ribosomal protein L18	6235.34	5246.44	3283.75	4921.84	1502.33	0.305237	3.69213	431	3	2790.46	3896.71	2890.28	3192.48	611.917	0.191674	3.50413	565	3			1.5417	0.624518	UNCHANGED
PFCIRM129_03690	35	20	251.107	0.228361	0.641377	1.54059	2;3;4;5	4	MU	WT	UDP-galactopyranose mutase	4972.22	7178.22	7710.93	6620.46	1452.05	0.219328	3.82089	350	3	5240	5646.29	2005.75	4297.34	1994.95	0.464229	3.6332	472	3			1.54059	0.623486	UNCHANGED
PFCIRM129_04265	3	1	25.669	0.088584	1.05264	1.53863	3	1	MU	WT	Hypothetical protein	5704.06	8569.21	10324.2	8199.17	2332.21	0.284444	3.91377	285	3	5482.29	5600	4904.35	5328.88	372.334	0.069871	3.72664	408	3			1.53863	0.621644	UNCHANGED
PFCIRM129_04540	2	1	9.8625	0.300612	0.521993	1.53831	5	1	MU	WT	Phosphatidylinositol alpha-mannosyltransferase (glycosyltransferase)	1366.82	1667.24	1949.72	1661.26	291.494	0.175465	3.22044	806	3	1525.26	1416.22	298.313	1079.93	679.092	0.628829	3.0334	887	3			1.53831	0.621342	UNCHANGED
PFCIRM129_09055	6	2	37.6025	0.302407	0.519408	1.5318	2;5	2	MU	WT	Hypothetical protein	287.562	321.086	308.456	305.701	16.931	0.0553842	2.4853	1135	3	281.82	267.683	49.2061	199.57	130.41	0.653458	2.30009	1139	3			1.5318	0.615229	UNCHANGED
PFCIRM129_04700	16	9	120.433	0.194775	0.710467	1.53121	1;3;4;5	4	MU	WT	Trk system potassium uptake protein TrkA	1640.04	1472.23	1550.65	1554.31	83.9644	0.0540205	3.19154	825	3	1351.21	1221.55	472.484	1015.08	474.354	0.467306	3.0065	901	3			1.53121	0.614674	UNCHANGED
PFCIRM129_05350	27	17	221.169	0.138668	0.858023	1.52967	1;2;3;4;5	5	MU	WT	Aldose 1-epimerase	9243.33	11983.3	11091	10772.5	1397.46	0.129724	4.03232	224	3	9228.58	7779.17	4119.4	7042.38	2633.08	0.37389	3.84772	327	3			1.52967	0.613223	UNCHANGED
PFCIRM129_10885	5	3	37.8203	0.365517	0.437092	1.52736	2;3	2	MU	WT	HTH-type transcriptional regulator pksA	430.243	1081.92	326.241	612.802	409.583	0.668378	2.78732	1045	3	225.588	973.499	4.5594	401.215	507.784	1.26562	2.60338	1079	3			1.52736	0.611044	UNCHANGED
PFCIRM129_06060	13	5	104.727	0.0564607	1.24825	1.52322	2;3;4;5	4	MU	WT	Hypothetical protein	5403.33	3383.09	3541.08	4109.17	1123.56	0.273427	3.61375	483	3	2767.06	2678.85	2647.17	2697.69	62.1263	0.0230295	3.43099	623	3			1.52322	0.607121	UNCHANGED
PFCIRM129_09180	4	2	23.7894	0.167698	0.775473	1.52279	1;2	2	MU	WT	MarR, Transcriptional regulators	1942.34	1812.67	1327.68	1694.23	323.998	0.191236	3.22897	802	3	988.513	1661.19	688.043	1112.58	498.296	0.447873	3.04633	877	3			1.52279	0.606719	UNCHANGED
PFCIRM129_00470	7	4	45.8473	0.0310974	1.50728	1.52106	2;3;5	3	MU	WT	DadA, Glycine/D-amino acid oxidases	2544.57	2503.83	2581.81	2543.41	39.003	0.0153349	3.40542	669	3	2142.56	1400.44	1473.38	1672.12	409.037	0.244621	3.22327	768	3	x		1.52106	0.60508	UNCHANGED
PFCIRM129_03050	7	5	42.6486	0.153445	0.814048	1.51966	3;5	2	MU	WT	SmpB SsrA-binding protein	1436.76	942.605	955.557	1111.64	281.636	0.253352	3.04596	912	3	851.808	878.094	464.623	731.508	231.503	0.316473	2.86422	972	3			1.51966	0.603745	UNCHANGED
PFCIRM129_10445	32	17	268.477	0.221854	0.653933	1.51904	1;2;3;4;5	5	MU	WT	Fructose-bisphosphate aldolase class II	10597.5	14745.4	15464.6	13602.5	2627.15	0.193138	4.13362	184	3	12244.7	10299.1	4320.25	8954.66	4129.72	0.461181	3.95205	281	3			1.51904	0.603159	UNCHANGED
PFCIRM129_11750	20	5	109.136	0.405345	0.392175	1.51765	4	1	MU	WT	Glutamate-ammonia-ligase adenylyltransferase ([Glutamate--ammonia-ligase] adenylyltransferase) (Glutamine- synthetase adenylyltransferase) (ATase)	211.043	445.954	596.86	417.952	194.427	0.46519	2.62113	1099	3	111.826	299.011	415.345	275.394	153.131	0.556044	2.43995	1114	3			1.51765	0.60184	UNCHANGED
PFCIRM129_06805	15	5	140.531	0.123774	0.907372	1.51738	2;5	2	MU	WT	Probable nicotinate-nucleotide adenylyltransferase	1835.63	2018.03	2337.14	2063.6	253.844	0.12301	3.31463	737	3	1720.82	1527.76	831.355	1359.98	467.867	0.344025	3.13353	828	3			1.51738	0.601583	UNCHANGED
PFCIRM129_04755	25	13	179.679	0.304532	0.516367	1.51704	3;4;5	3	MU	WT	2-dehydropantoate 2-reductase	3872.93	5040.59	6422.57	5112.03	1276.32	0.24967	3.70859	420	3	5013.29	3981.14	1114.82	3369.75	2019.86	0.599411	3.5276	545	3			1.51704	0.601256	UNCHANGED
PFCIRM129_00990	8	5	53.1169	0.270171	0.568361	1.51079	5	1	MU	WT	Acetylornithine deacetylase/Succinyl-diaminopimelate desuccinylase related deacylase	1049.78	1557.35	894.26	1167.13	346.77	0.297114	3.06712	903	3	800.799	1163.59	353.201	772.529	405.932	0.525459	2.88791	965	3			1.51079	0.595302	UNCHANGED
PFCIRM129_10220%PFCIRM129_10225	10	2	74.3764	0.287938	0.540701	1.50903	3;4	2	MU	WT	MERGED=TRUE	1268.78	1783.65	1130.13	1394.19	344.333	0.246977	3.14432	854	3	345.146	1372.18	1054.36	923.897	525.801	0.569112	2.96562	924	3			1.50903	0.593621	UNCHANGED
PFCIRM129_04235	11	3	77.674	0.352293	0.453096	1.50819	3	1	MU	WT	Histidinol-phosphate aminotransferase (Imidazole acetol- phosphate transaminase)	624.033	1129.71	972.649	908.797	258.814	0.284787	2.95847	968	3	714.807	956.829	136.082	602.573	421.727	0.699878	2.78001	1008	3			1.50819	0.592823	UNCHANGED
PFCIRM129_00375	13	7	91.9062	0.231344	0.635741	1.50735	2;5	2	MU	WT	Carboxypeptidase	1604.41	2281.61	2887.36	2257.79	641.809	0.284264	3.35368	710	3	1943.67	1721.63	828.266	1497.86	590.414	0.394173	3.17547	802	3			1.50735	0.592015	UNCHANGED
PFCIRM129_03075	28	21	233.927	0.295666	0.529198	1.50698	1;2;3;4;5	5	MU	WT	Peptide chain release factor 2 (RF-2)	9006.63	10688	10910.8	10201.8	1041.03	0.102043	4.00868	236	3	4431.16	14581.3	1296.64	6769.7	6944.22	1.02578	3.83057	339	3			1.50698	0.59166	UNCHANGED
PFCIRM129_10770	23	11	150.525	0.26607	0.575005	1.5055	3;4;5	3	MU	WT	Phosphoribosylamine-glycine ligase	1875.29	3511.8	3387.09	2924.73	910.972	0.311472	3.46609	613	3	2520.13	2243.95	1064	1942.69	773.4	0.398107	3.2884	732	3			1.5055	0.590244	UNCHANGED
PFCIRM129_04145	34	15	274.939	0.139939	0.854061	1.50354	1;2;3;4;5	5	MU	WT	Hypothetical protein	7157.13	9169.85	10860.1	9062.35	1853.8	0.204561	3.95724	262	3	7031.81	7161.77	3888.49	6027.36	1853.45	0.307506	3.78013	386	3			1.50354	0.58836	UNCHANGED
PFCIRM129_04025	38	21	326.593	0.21419	0.669202	1.50352	1;2;3;4;5	5	MU	WT	Aminopeptidase C (Bleomycin hydrolase)	3263.79	5641.3	5678.26	4861.12	1383.45	0.284595	3.68674	433	3	3823.39	3872.68	2003.38	3233.15	1065.3	0.329493	3.50963	558	3			1.50352	0.588347	UNCHANGED
PFCIRM129_00820	4	2	26.4238	0.0539769	1.26779	1.5009	3;5	2	MU	WT	NADH-dependent flavin oxidoreductase	1708.84	2355.17	2044.94	2036.32	323.253	0.158744	3.30885	743	3	1458.43	1557.76	1054.01	1356.73	266.829	0.19667	3.13249	829	3			1.5009	0.585828	UNCHANGED
PFCIRM129_00775	9	3	61.0774	0.418604	0.378197	1.50087	2;3	2	MU	WT	Iron dependent repressor	147.678	372.543	351.05	290.424	124.087	0.427264	2.46303	1141	3	301.817	257.084	21.61	193.504	150.535	0.777945	2.28669	1144	3			1.50087	0.585798	UNCHANGED
PFCIRM129_04455	13	6	83.1468	0.246536	0.60812	1.49967	4;5	2	MU	WT	CobU Bifunctional cobalamin biosynthesis pyrophosphate enzyme	2469.05	3239.55	4219.64	3309.41	877.381	0.265117	3.51975	562	3	2927.12	2585.66	1107.51	2206.76	967.17	0.438276	3.34376	692	3			1.49967	0.584645	UNCHANGED
PFCIRM129_09665	3	1	14.7139	0.306322	0.513822	2.24937	5	1	MU	WT	conjugative transfer gene complex protein PSEUDO=TRUE	31.3966	136.568	40.4834	69.4827	58.2749	0.838698	1.84188	1234	3	19.8506	72.8191		46.3348	37.4544	0.808341	1.66591	1212	2		x	1.49958	0.584555	UNCHANGED
PFCIRM129_03720	6	2	36.5282	0.0415392	1.38154	1.49785	4	1	MU	WT	Glycosyl transferase, family 2	1340.24	1447.22	1845.21	1544.22	266.093	0.172315	3.18871	829	3	1211.56	1014.03	867.285	1030.96	172.762	0.167574	3.01324	899	3	x		1.49785	0.582895	UNCHANGED
PFCIRM129_00395	3	2	17.0215	0.330575	0.480731	1.49386	2	1	MU	WT	Membrane protease subunits, stomatin/prohibitin homologs (Membrane protease subunit, stomatin/prohibitin homolog)	1043.68	2317.01	1640.56	1667.08	637.083	0.382154	3.22196	805	3	956.465	1875.68	515.717	1115.95	693.869	0.621772	3.04765	875	3			1.49386	0.579048	UNCHANGED
PFCIRM129_03275	6	2	28.9169	0.0681899	1.16628	1.49323	4;5	2	MU	WT	Nicotinate-nucleotide pyrophosphorylase [carboxylating] (nicotinate-nucleotide:diphosphate phospho-alpha-D-ribosyltransferase(carboxylating))	307.622	427.731	432.903	389.419	70.8854	0.182029	2.59042	1109	3	267.535	308.371	206.462	260.789	51.2881	0.196665	2.41629	1123	3			1.49323	0.578437	UNCHANGED
PFCIRM129_06790	11	5	91.1683	0.033783	1.4713	1.49189	2;5	2	MU	WT	phosphoglycerate mutase	2240.81	2223.44	1973.22	2145.83	149.73	0.0697775	3.33159	726	3	1622.39	1584.9	1107.68	1438.32	286.958	0.199509	3.15786	811	3	x		1.49189	0.577143	UNCHANGED
PFCIRM129_11720	11	3	80.3638	0.215112	0.667335	1.49066	2;3;5	3	MU	WT	Hypothetical protein	3511.29	4078.39	3955.74	3848.47	298.381	0.0775323	3.58529	503	3	3581.87	2951.04	1212.25	2581.72	1227.22	0.475349	3.41191	638	3			1.49066	0.575952	UNCHANGED
PFCIRM129_07545	20	9	191.434	0.304853	0.515909	1.48621	1;2;5	3	MU	WT	zinc-binding dehydrogenase	13525.8	21720.5	22820.3	19355.5	5078.54	0.262382	4.28681	125	3	17337.8	16488.7	5243.64	13023.4	6750.84	0.518362	4.11472	210	3			1.48621	0.571639	UNCHANGED
PFCIRM129_05200	14	5	88.2679	0.282894	0.548376	1.48573	3;4;5	3	MU	WT	Methylase	1195.09	1346.76	1204.08	1248.64	85.0877	0.0681442	3.09644	885	3	1100.32	1132.93	288.012	840.423	478.679	0.569569	2.9245	947	3			1.48573	0.571173	UNCHANGED
PFCIRM129_06705	5	4	23.1817	0.344771	0.46247	1.48412	2	1	MU	WT	Coproporphyrinogen oxidase / Oxygen-independent coproporphyrinogen III oxidase	78.6304	145.896	182.257	135.594	52.5758	0.387743	2.13224	1199	3	129.929	96.7473	47.415	91.3637	41.5195	0.454442	1.96077	1189	3			1.48412	0.569605	UNCHANGED
PFCIRM129_01580	6	1	40.3173	0.248083	0.605402	1.48394	3;5	2	MU	WT	Hydroxyethylthiazole kinase	922.711	1150.89	1109.01	1060.87	121.467	0.114498	3.02566	925	3	995.239	844.598	304.865	714.901	363.002	0.507765	2.85425	978	3			1.48394	0.569432	UNCHANGED
PFCIRM129_07660	27	18	204.352	0.283416	0.547576	1.4822	1;2;3;4;5	5	MU	WT	Phosphoribosylaminoimidazolecarboxamide formyltransferase (AICAR transformylase)	2755.63	4078.17	4666.19	3833.33	978.531	0.255269	3.58358	504	3	3551.29	3051.9	1155.57	2586.25	1263.92	0.488707	3.41267	637	3			1.4822	0.567736	UNCHANGED
PFCIRM129_01355	71	30	516.284	0.42612	0.370469	1.48031	2;3;4;5	4	MU	WT	Protein of unknown function	3743.96	9796.04	8215.28	7251.76	3138.98	0.432858	3.86044	318	3	6754.17	6466.93	1475.34	4898.82	2968.29	0.60592	3.69009	434	3			1.48031	0.565898	UNCHANGED
PFCIRM129_06150	12	6	72.1181	0.395986	0.402321	1.4793	1;3;4;5	4	MU	WT	Methylase	1634.89	1904.71	4385.38	2641.66	1516.12	0.573926	3.42188	656	3	1820.3	1702.56	1834.4	1785.75	72.3949	0.0405403	3.25182	752	3			1.4793	0.564912	UNCHANGED
PFCIRM129_10525	3	3	31.1564	0.505058	0.296659	1.47466	5	1	MU	WT	Inosine/uridine-preferring nucleoside hydrolase (purine nucleosidase)	287.096	613.627	1023.02	641.249	368.74	0.575034	2.80703	1030	3	656.763	377.375	270.399	434.845	199.49	0.458761	2.63833	1067	3			1.47466	0.560382	UNCHANGED
PFCIRM129_04240	24	13	172.41	0.0844918	1.07319	1.47243	1;2;3;4;5	5	MU	WT	Histidinol dehydrogenase (HDH)	7022.79	6073.78	7745.87	6947.48	838.589	0.120704	3.84183	336	3	6053.96	4673.51	3427.63	4718.37	1313.74	0.278431	3.67379	445	3			1.47243	0.558201	UNCHANGED
PFCIRM129_01440	42	32	451.526	0.207449	0.683089	1.46759	1;2;3;4;5	5	MU	WT	Coenzyme A transferase (Putative succinyl-CoA or butyryl-CoA:coenzyme A transferase)	36674.3	64123.2	60917	53904.8	15007.9	0.278415	4.73163	34	3	45514.4	39928.5	24747.2	36730	10746.7	0.292587	4.56502	72	3			1.46759	0.553454	UNCHANGED
PFCIRM129_05550	9	2	72.3022	0.107083	0.970279	1.46673	2;3;5	3	MU	WT	Methyltransferase gidB (Glucose-inhibited division protein B)	450.917	492.112	612.712	518.58	84.082	0.162139	2.71482	1076	3	407.713	408.82	244.152	353.562	94.753	0.267996	2.54846	1092	3			1.46673	0.552606	UNCHANGED
PFCIRM129_02975	12	9	87.8212	0.0432395	1.36412	1.46636	1;5	2	MU	WT	Hypothetical protein	3649.91	3780.76	3861.19	3763.95	106.639	0.0283317	3.57564	506	3	3024.74	2743.72	1932.14	2566.87	567.365	0.221034	3.4094	640	3	x		1.46636	0.552238	UNCHANGED
PFCIRM129_02985	31	18	261.15	0.151747	0.818879	1.46036	3;4;5	3	MU	WT	DEAD/DEAH box helicase domain protein	6735.35	10336.5	12095.8	9722.55	2732.46	0.281044	3.98778	243	3	7463	7152.26	5357.72	6657.66	1136.45	0.170698	3.82332	346	3			1.46036	0.546319	UNCHANGED
PFCIRM129_05595	5	4	43.0422	0.265607	0.575761	1.46034	2;5	2	MU	WT	phosphoglycerate mutase/fructose-2,6-bisphosphatase	1192.52	1167.02	1248.83	1202.79	41.8616	0.0348037	3.08019	893	3	1083.95	1057.63	329.339	823.639	428.279	0.519984	2.91574	952	3			1.46034	0.546301	UNCHANGED
PFCIRM129_01985	5	2	38.1223	0.265859	0.575348	1.45902	1;5	2	MU	WT	Hypothetical protein	1622.84	50805.5	9055.1	20494.5	26511.9	1.29361	4.31164	117	3	48.4033	42087.1	4.77399	14046.8	24283.6	1.72877	4.14758	196	3			1.45902	0.545	UNCHANGED
PFCIRM129_09775	17	6	128.464	0.0761501	1.11833	1.45749	4;5	2	MU	WT	Leucine-, isoleucine-, valine-, threonine-, and alanine-binding protein [Precursor] (LIVAT-BP)	1272.32	1677.63	1943.89	1631.28	338.176	0.207307	3.21253	810	3	1241.53	1195.06	921.127	1119.24	173.135	0.15469	3.04892	874	3			1.45749	0.543489	UNCHANGED
PFCIRM129_03170	11	6	78.4359	0.416605	0.380275	1.45743	1;2;5	3	MU	WT	3-oxoacyl-[acyl-carrier-protein] synthase ( Beta-ketoacyl-ACP synthase)	3182.81	4492.79	8602.71	5426.11	2827.92	0.521169	3.73449	404	3	5215.61	3802.33	2151.25	3723.06	1533.72	0.41195	3.5709	514	3			1.45743	0.543428	UNCHANGED
PFCIRM129_08140	14	8	129.556	0.0217338	1.66286	1.45734	1;3;4;5	4	MU	WT	50S ribosomal protein L15	57050.3	63241.1	49146.6	56479.3	7064.55	0.125082	4.75189	33	3	40664.3	42201.8	33399.5	38755.2	4701.49	0.121312	4.58833	65	3	x		1.45734	0.543333	UNCHANGED
PFCIRM129_11400	11	5	73.286	0.242508	0.615274	1.45499	4;5	2	MU	WT	Uridine phosphorylase	1057.11	1377.72	1538.18	1324.34	244.934	0.184949	3.122	868	3	1279.22	992.302	459.083	910.201	416.186	0.457246	2.95914	927	3			1.45499	0.541013	UNCHANGED
PFCIRM129_09695	10	4	92.8638	0.193791	0.712666	1.45238	3;4;5	3	MU	WT	S-ribosylhomocysteine lyase (Autoinducer-2 production protein luxS) (AI-2 synthesis protein)	2695.57	2441.35	2118.82	2418.58	289.048	0.119512	3.38356	684	3	1839.04	2237.62	919.087	1665.25	676.23	0.406083	3.22148	770	3			1.45238	0.538422	UNCHANGED
PFCIRM129_07205	12	7	111.149	0.15428	0.811689	1.44624	1;3;4;5	4	MU	WT	Precorrin 8X methylmutase CbiC	12145.9	6856.57	8968.67	9323.72	2662.49	0.285561	3.96959	252	3	5905.54	5429.11	8006.01	6446.88	1371.09	0.212675	3.80935	360	3			1.44624	0.532304	UNCHANGED
PFCIRM129_00865	7	2	77.468	0.227064	0.643851	1.44617	2;5	2	MU	WT	Hypothetical protein	2693.67	2459.82	3051.26	2734.92	297.865	0.108912	3.43694	643	3	1064.31	1407.73	3201.38	1891.14	1147.62	0.60684	3.27672	740	3			1.44617	0.532241	UNCHANGED
PFCIRM129_08765	16	9	121.821	0.178038	0.749488	1.4457	1;2;5	3	MU	WT	Chaperone protein dnaJ 2 (DnaJ2 protein) (Heat shock protein 40 2)	2832.84	2870.8	2925.1	2876.25	46.3699	0.0161217	3.45883	620	3	2491.67	2374.43	1102.44	1989.51	770.461	0.387261	3.29875	723	3			1.4457	0.531771	UNCHANGED
PFCIRM129_11945	21	11	152.959	0.204484	0.689341	1.44512	2;3;4;5	4	MU	WT	Alanine racemase	11741.7	11643.6	12803	12062.8	642.932	0.0532988	4.08145	202	3	10733	9971.88	4336.83	8347.23	3493.89	0.418569	3.92154	291	3			1.44512	0.531194	UNCHANGED
PFCIRM129_03045	6	1	31.8887	0.000530163	3.27559	1.44368	2;5	2	MU	WT	Hypothetical transmembrane protein	1192.37	1259.15	1198.48	1216.67	36.9174	0.030343	3.08517	890	3	887.481	845.663	795.115	842.753	46.2518	0.0548818	2.9257	944	3	x		1.44368	0.529754	UNCHANGED
PFCIRM129_05165	13	9	123.032	0.175063	0.756806	1.44281	1;2;3;5	4	MU	WT	ATP synthase B chain (F0F1 ATP synthase subunit B)	22007.7	40395.2	32195	31532.7	9211.63	0.29213	4.49876	73	3	17781.3	26686.9	21096.7	21855	4500.99	0.205948	4.33955	133	3			1.44281	0.528885	UNCHANGED
PFCIRM129_11870	7	4	61.7157	0.1755	0.755723	1.44206	4;5	2	MU	WT	2,3,4,5-tetrahydropyridine-2,6-dicarboxylate N-succinyltransferase	10650.7	10959.2	12546.3	11385.4	1017.11	0.0893347	4.05635	209	3	10139.1	9012.66	4533.99	7895.26	2964.93	0.375533	3.89737	304	3			1.44206	0.528128	UNCHANGED
PFCIRM129_02770	17	9	108.814	0.277269	0.557099	1.43918	4;5	2	MU	WT	3-phosphoshikimate 1-carboxyvinyltransferase (phosphoenolpyruvate:3-phosphoshikimate5-O-(1-carboxyvinyl)-transferase) (EPSP synthase)	837.204	1548.77	1499.39	1295.12	397.335	0.306794	3.11231	874	3	1086.42	1053.81	559.471	899.901	295.271	0.328115	2.95419	932	3			1.43918	0.525248	UNCHANGED
PFCIRM129_05245	19	12	173.767	0.288297	0.54016	1.43816	1;2;3;5	4	MU	WT	Transcriptional regulator, RpiR family	4333.27	6665.07	6192.83	5730.39	1232.76	0.215127	3.75818	390	3	5380.44	4746.75	1826.36	3984.52	1895.69	0.475763	3.60038	493	3			1.43816	0.524228	UNCHANGED
PFCIRM129_00135	2	1	12.9602	0.351559	0.454002	1.43754	2	1	MU	WT	Hypothetical protein	1324.3	1731.2	1788.69	1614.73	253.16	0.156782	3.2081	816	3	1538.95	1541.93	288.886	1123.26	722.587	0.643297	3.05048	873	3			1.43754	0.523606	UNCHANGED
PFCIRM129_10100	54	32	630.189	0.217425	0.66269	1.43675	1;2;3;4;5	5	MU	WT	60 kDa chaperonin 2 (Protein Cpn60 2) (groEL protein 2) (Heat shock protein 60 2)	112113	163633	130263	135337	26131.9	0.193088	5.13142	3	3	98584.7	130165	53839	94196.3	38351.9	0.407149	4.97403	29	3			1.43675	0.522809	UNCHANGED
PFCIRM129_05485	12	6	89.446	0.0450882	1.34594	1.4354	3;4	2	MU	WT	ABC transporter ATP-binding protein	5337.9	5155.25	5396.9	5296.69	125.988	0.0237861	3.724	413	3	4086.69	4185.26	2798.15	3690.03	773.965	0.209745	3.56703	518	3	x		1.4354	0.521457	UNCHANGED
PFCIRM129_05105	63	38	478.991	0.166087	0.779665	1.43521	1;2;3;4;5	5	MU	WT	Hypothetical protein	34043.8	20046.2	19198.2	24429.4	8337.08	0.341273	4.38791	94	3	17784.5	18345	14935	17021.5	1828.59	0.107428	4.231	162	3			1.43521	0.52126	UNCHANGED
PFCIRM129_10390	34	17	248.699	0.295546	0.529375	1.43111	1;2;3;4;5	5	MU	WT	Transaldolase 2	2763.75	3376.03	4373.61	3504.46	812.575	0.231869	3.54462	535	3	2964.37	3269.9	1112.05	2448.77	1167.67	0.476841	3.38895	659	3			1.43111	0.517137	UNCHANGED
PFCIRM129_00340%PFCIRM129_00345	26	8	241.777	0.372822	0.428498	1.43019	1;3;4;5	4	MU	WT	MERGED=TRUE	10956.5	6839.57	4332.37	7376.14	3344.5	0.453421	3.86783	312	3	5689.78	3719.75	6062.86	5157.46	1258.99	0.24411	3.71244	423	3			1.43019	0.516205	UNCHANGED
PFCIRM129_09645	5	2	35.0101	0.183295	0.73685	1.42972	3;5	2	MU	WT	Protein of unknown function	1070.59	1332.34	1436.25	1279.73	188.423	0.147237	3.10712	881	3	1231.83	902.805	550.63	895.088	340.665	0.380594	2.95187	934	3			1.42972	0.515733	UNCHANGED
PFCIRM129_03020	95	49	707.196	0.40382	0.393812	1.42916	1;2;3;4;5	5	MU	WT	Preprotein translocase SecA subunit	5904.59	13430.4	11661	10332	3935	0.380855	4.01419	233	3	8225.57	10330.6	3132.18	7229.45	3701.15	0.511955	3.85911	316	3			1.42916	0.515164	UNCHANGED
PFCIRM129_08315	37	17	387.535	0.0967764	1.01423	1.42745	1;2;3;4;5	5	MU	WT	50S ribosomal protein L10	96183.6	66631	57793.9	73536.2	20104.8	0.273401	4.8665	17	3	48963.6	53607.6	51976.2	51515.8	2355.95	0.0457326	4.71194	51	3			1.42745	0.51344	UNCHANGED
PFCIRM129_04170	25	10	159.553	0.118426	0.926551	1.42727	2;3	2	MU	WT	GTP pyrophosphokinase	2623.03	2756.46	2838.41	2739.3	108.709	0.0396851	3.43764	640	3	2471.27	2014.24	1272.26	1919.26	605.119	0.315288	3.28313	738	3			1.42727	0.513258	UNCHANGED
PFCIRM129_03095	26	13	224.94	0.140226	0.853171	1.42401	1;2;3;4;5	5	MU	WT	4-aminobutyrate aminotransferase	13204.8	15098.8	15055.5	14453	1081.2	0.0748081	4.15996	168	3	13486.9	10384.7	6577.06	10149.6	3460.91	0.340992	4.00645	258	3			1.42401	0.509955	UNCHANGED
PFCIRM129_04075	12	7	109.055	0.00442121	2.35446	1.42366	3;5	2	MU	WT	Dihydroorotate dehydrogenase 2	5255.43	5961.91	6294.75	5837.36	530.738	0.0909209	3.76622	386	3	4217.39	4214.8	3868.59	4100.26	200.636	0.0489326	3.61281	485	3	x		1.42366	0.509601	UNCHANGED
PFCIRM129_01875	32	15	219.489	0.257894	0.588559	1.42362	2;4;5	3	MU	WT	Pyridine nucleotide-disulphide oxidoreductase	7077.06	6948.61	6935.17	6986.95	78.328	0.0112106	3.84429	332	3	6673.98	5836.35	2213.28	4907.87	2370.87	0.483075	3.69089	433	3			1.42362	0.509565	UNCHANGED
PFCIRM129_11865	12	6	63.0448	0.293552	0.532316	1.42303	2;4;5	3	MU	WT	Succinyl-diaminopimelate desuccinylase / Acetylornithine deacetylase	1150.49	1201.35	1167.81	1173.22	25.8548	0.0220375	3.06938	901	3	1187.01	968.76	317.579	824.45	452.323	0.548637	2.91616	951	3			1.42303	0.508967	UNCHANGED
PFCIRM129_10740	3	1	31.7722	0.0507064	1.29494	1.42291	4	1	MU	WT	Hypothetical protein	8941.31	12267	12898.9	11369.1	2126.12	0.187009	4.05573	210	3	8120.8	7296.55	8552.65	7990	638.182	0.0798726	3.90255	299	3			1.42291	0.508848	UNCHANGED
PFCIRM129_11705	9	7	68.6865	0.152854	0.815725	1.42137	3;5	2	MU	WT	Glycine cleavage system T protein, aminomethyltransferase	8256.11	7326.61	6982.3	7521.67	658.929	0.0876041	3.87631	308	3	6473.05	6116.03	3286.49	5291.86	1745.85	0.329913	3.72361	411	3			1.42137	0.507279	UNCHANGED
PFCIRM129_04695	5	1	50.4342	0.2	0.69897	1.41987	2	1	MU	WT	Amino acid permease	4870.63	8810.01	8609.48	7430.04	2218.78	0.298623	3.87099	309	3	4718.47	4865.84	6114.44	5232.92	766.97	0.146566	3.71874	415	3			1.41987	0.505754	UNCHANGED
PFCIRM129_03155	13	8	113.864	0.0735644	1.13333	1.41944	1;2;4;5	4	MU	WT	Carboxylic ester hydrolase	6354.73	9287.17	8765.6	8135.84	1564.37	0.192282	3.9104	287	3	5767.49	6494.94	4932.77	5731.74	781.698	0.136381	3.75829	394	3			1.41944	0.505319	UNCHANGED
PFCIRM129_03110	2	1	10.008	0.335057	0.474882	2.12578	2	1	MU	WT	Carbon-nitrogen hydrolase	73.5209	340.342	318.757	244.207	148.212	0.606911	2.38776	1166	3	90.371	254.265		172.318	115.89	0.672538	2.23633	1151	2		x	1.41719	0.503029	UNCHANGED
PFCIRM129_07310	5	3	40.8622	0.202123	0.694385	1.41605	2	1	MU	WT	Isochorismate synthetase (enterochelin biosynthesis)	25029.2	19217.7	19266	21171	3341.4	0.157829	4.32574	111	3	17957.6	18174.9	8719.76	14950.8	5397.31	0.361005	4.17466	186	3			1.41605	0.501869	UNCHANGED
PFCIRM129_00045	20	14	118.325	0.235467	0.62807	1.4144	2;5	2	MU	WT	Aspartate aminotransferase	3855.29	4133.53	3060.72	3683.18	556.729	0.151154	3.56622	511	3	3108.59	3307.79	1395.82	2604.07	1051.1	0.403639	3.41565	635	3			1.4144	0.500185	UNCHANGED
PFCIRM129_09295	133	87	1355.7	0.30802	0.511421	1.4143	1;2;3;4;5	5	MU	WT	Pyruvate synthase/Pyruvate-flavodoxin oxidoreductase	26406.9	38384.6	38345.9	34379.1	6904.16	0.200824	4.53629	65	3	31576.5	30694.4	10653.8	24308.3	11833.3	0.486802	4.38575	114	3			1.4143	0.500086	UNCHANGED
PFCIRM129_04490	59	29	439.197	0.143402	0.843445	1.41359	1;2;3;4;5	5	MU	WT	Glycine dehydrogenase [decarboxylating] (Glycine decarboxylase) (Glycine cleavage system P-protein)	24140.7	16308.5	15382.1	18610.4	4811.69	0.258548	4.26976	130	3	10167.3	14558.6	14770.1	13165.4	2598.5	0.197374	4.11943	209	3			1.41359	0.499365	UNCHANGED
PFCIRM129_12125	12	6	104.147	0.261384	0.582722	1.41202	4;5	2	MU	WT	Hypothetical protein	902.088	802.403	825.536	843.342	52.1735	0.0618652	2.926	987	3	700.35	814.848	276.576	597.258	283.558	0.474766	2.77616	1010	3			1.41202	0.497764	UNCHANGED
PFCIRM129_07825	35	18	234.48	0.310631	0.507756	1.41009	1;3;4;5	4	MU	WT	Inosine-5 -monophosphate dehydrogenase (IMP dehydrogenase) (IMPDH) (IMPD) / GMP reductase	3961.58	6596.49	4892.73	5150.27	1336.2	0.259443	3.71183	419	3	4323.2	4892.31	1741.77	3652.43	1678.97	0.459685	3.56258	522	3			1.41009	0.495792	UNCHANGED
PFCIRM129_08575	5	2	22.344	0.206967	0.684098	1.40528	3;4	2	MU	WT	Protein of unknown function	633.332	1209.19	1078.28	973.601	301.863	0.310048	2.98838	955	3	644.662	713.353	720.44	692.818	41.8552	0.0604129	2.84062	985	3			1.40528	0.490853	UNCHANGED
PFCIRM129_10065	8	4	42.2163	0.291866	0.534816	1.40441	2;3;5	3	MU	WT	Phosphatase	749.8	856.966	774.712	793.826	56.0816	0.0706473	2.89973	1004	3	789.583	669.764	236.372	565.24	291.041	0.514898	2.75223	1023	3			1.40441	0.489959	UNCHANGED
PFCIRM129_07500	3	3	23.6505	0.298904	0.524468	1.40411	3	1	MU	WT	NUDIX hydrolase	924.373	731.902	751.06	802.445	106.026	0.132129	2.90442	1002	3	731.604	741.268	241.622	571.498	285.722	0.499953	2.75701	1021	3			1.40411	0.489655	UNCHANGED
PFCIRM129_04355	11	8	102.083	0.0726036	1.13904	1.4019	1;3;4;5	4	MU	WT	Sua5_yciO_yrdC	9231.84	7046.74	6592.84	7623.8	1410.97	0.185074	3.88217	301	3	6214.25	5569.46	4530.85	5438.19	849.34	0.156181	3.73545	405	3			1.4019	0.487385	UNCHANGED
PFCIRM129_10605	22	12	148.761	0.227647	0.642738	1.40018	3;4;5	3	MU	WT	PTS enzyme I	3730.25	6367.96	4720.14	4939.45	1332.46	0.269759	3.69368	430	3	4008.42	4219.84	2354.89	3527.72	1021.18	0.289474	3.54749	530	3			1.40018	0.485615	UNCHANGED
PFCIRM129_08735	36	17	269.261	0.332708	0.477937	1.39934	1;2;4;5	4	MU	WT	Formate--tetrahydrofolate ligase	1950.02	2703.57	3273.13	2642.24	663.684	0.251182	3.42197	655	3	2749.53	2072.45	842.648	1888.21	966.699	0.511966	3.27605	741	3			1.39934	0.484743	UNCHANGED
PFCIRM129_06365	4	4	54.091	0.324354	0.488981	1.39891	1;5	2	MU	WT	Protein of unknown function	4460.95	2187.88	3594.59	3414.47	1147.19	0.335979	3.53332	547	3	3066.83	2710.53	1545.1	2440.82	795.911	0.326084	3.38754	661	3			1.39891	0.484299	UNCHANGED
PFCIRM129_09310	6	4	41.6019	0.33022	0.481196	1.39676	5	1	MU	WT	Transcriptional regulator, TetR/AcrR family	476.903	747.253	867.117	697.091	199.885	0.286741	2.84329	1021	3	616.628	621.913	258.689	499.077	208.199	0.417168	2.69817	1048	3			1.39676	0.482085	UNCHANGED
PFCIRM129_04365	34	14	286.557	0.169386	0.771123	1.39184	1;2;3;4;5	5	MU	WT	pyrophosphate phosphofructokinase	8870.34	9641.8	9419.07	9310.4	397.044	0.0426452	3.96897	254	3	7943.66	8031.51	4092.59	6689.25	2249.2	0.336241	3.82538	344	3			1.39184	0.476998	UNCHANGED
PFCIRM129_00295	6	2	50.4106	0.362082	0.441193	1.39103	4;5	2	MU	WT	Methylase	869.835	904.889	802.394	859.039	52.0931	0.0606411	2.93401	985	3	838.534	849.529	164.604	617.556	392.306	0.635256	2.79068	1002	3			1.39103	0.476155	UNCHANGED
PFCIRM129_10700	12	2	73.6521	0.0531102	1.27482	1.39038	3;5	2	MU	WT	Protein of unknown function	1107.4	1061.19	1141.78	1103.46	40.443	0.0366512	3.04276	914	3	930.136	837.145	613.632	793.638	162.676	0.204975	2.89962	957	3			1.39038	0.475477	UNCHANGED
PFCIRM129_05470	10	2	59.7845	0.2358	0.627457	1.39037	4	1	MU	WT	DNA replication and repair protein recF	1480.31	2405.19	2289.6	2058.37	503.937	0.244824	3.31352	738	3	1440.59	1982.09	1018.66	1480.45	482.95	0.326219	3.17039	806	3			1.39037	0.475465	UNCHANGED
PFCIRM129_06695	7	4	38.9513	0.311341	0.506764	1.39011	2	1	MU	WT	inositol-phosphate phosphatase	1677.96	1559.1	1617.67	1618.24	59.4337	0.0367273	3.20904	814	3	1663.13	1372.89	456.322	1164.11	629.908	0.541106	3.06599	861	3			1.39011	0.475198	UNCHANGED
PFCIRM129_05985	11	7	112.918	0.268298	0.571383	1.38914	1;2;4;5	4	MU	WT	Hypothetical protein	68607.3	44493.5	40697.2	51266	15137.4	0.295273	4.70983	38	3	23206.4	46546.6	40961.5	36904.8	12187.4	0.33024	4.56708	70	3			1.38914	0.474194	UNCHANGED
PFCIRM129_03080	21	10	153.839	0.274397	0.56162	1.38215	1;2;3;5	4	MU	WT	GatB_Yqey, GatB/Yqey	6147.8	6383.47	4122.01	5551.09	1243.22	0.223959	3.74438	398	3	2980.74	6326.36	2741.74	4016.28	2004.16	0.499008	3.60382	490	3			1.38215	0.466912	UNCHANGED
PFCIRM129_07125	27	12	238.449	0.120268	0.919848	1.3798	2;3;4;5	4	MU	WT	Oligoribonuclease	53332.1	35806.9	32843.1	40660.7	11073.4	0.272336	4.60917	56	3	30202.2	30439.8	27763.7	29468.5	1481.25	0.0502655	4.46936	90	3			1.3798	0.464459	UNCHANGED
PFCIRM129_10355	30	13	190.192	0.149593	0.82509	1.37925	2;3;4	3	MU	WT	Glutamyl-tRNA reductase	9477.03	9929.16	9782.41	9729.53	230.656	0.0237068	3.98809	242	3	8461.21	8153.21	4548.21	7054.21	2175.72	0.308428	3.84845	325	3			1.37925	0.463886	UNCHANGED
PFCIRM129_11475	46	27	428.64	0.189991	0.721266	1.3758	1;2;3;4;5	5	MU	WT	Cell division protein FtsZ	41157.6	30292.5	25755.5	32401.9	7914.74	0.244268	4.51057	68	3	28981.6	24340.6	17331.9	23551.4	5864.81	0.249022	4.37202	121	3			1.3758	0.460267	UNCHANGED
PFCIRM129_01730	4	1	34.2826	0.0942509	1.02571	1.37495	5	1	MU	WT	hypoxanthine phosphoribosyltransferase	667.976	603.446	542.845	604.756	62.5759	0.103473	2.78158	1048	3	485.732	507.467	326.312	439.837	98.9144	0.224889	2.64329	1065	3			1.37495	0.459384	UNCHANGED
PFCIRM129_06370	4	2	33.396	0.0434099	1.36241	1.37175	5	1	MU	WT	Hypothetical protein PSEUDO=TRUE	2566.96	2156.58	2164.63	2296.06	234.642	0.102193	3.36098	702	3	1875.29	1766.74	1379.43	1673.82	260.664	0.15573	3.22371	767	3	x		1.37175	0.456014	UNCHANGED
PFCIRM129_05160	21	9	187.62	0.0251843	1.59887	1.36928	1;2;3;5	4	MU	WT	ATP synthase delta chain	6594.96	5407.21	7019.2	6340.46	835.585	0.131786	3.80212	362	3	4833.85	4256.26	4801.43	4630.51	324.519	0.0700828	3.66563	449	3	x		1.36928	0.453415	UNCHANGED
PFCIRM129_01850	27	13	239.619	0.108199	0.965778	1.36701	2;3;5	3	MU	WT	Aspartate-semialdehyde dehydrogenase (Semialdehyde dehydrogenase)	10937.2	11033.2	10702.4	10890.9	170.191	0.0156269	4.03706	223	3	10298.1	7774.06	5828.69	7966.96	2240.96	0.281281	3.90129	301	3			1.36701	0.451022	UNCHANGED
PFCIRM129_11470	6	4	40.1171	0.325925	0.486882	1.36607	2	1	MU	WT	Hypothetical protein	2997.29	1644.55	1556.14	2065.99	807.736	0.390968	3.31513	736	3	1870.67	1536.6	1129.82	1512.36	371.02	0.245325	3.17966	797	3			1.36607	0.450033	UNCHANGED
PFCIRM129_02285	11	5	80.4839	0.236315	0.626509	1.36606	2;3	2	MU	WT	Two component transcriptional regulator, LuxR family	655.824	714.255	685.558	685.212	29.2172	0.0426396	2.83583	1024	3	568.082	661.153	275.555	501.597	201.213	0.401144	2.70035	1047	3			1.36606	0.450023	UNCHANGED
PFCIRM129_07530	6	2	41.1078	0.185079	0.732643	1.36413	4;5	2	MU	WT	Dihydroorotate dehydrogenase	2041.86	2316.75	2190.55	2183.06	137.598	0.0630302	3.33906	721	3	2060.29	1740.06	1000.65	1600.33	543.463	0.339594	3.20421	781	3			1.36413	0.447979	UNCHANGED
PFCIRM129_07950	7	1	45.5269	0.20625	0.685607	1.36137	1;3;5	3	MU	WT	50S ribosomal protein L13	10238.5	7694.09	5618.76	7850.46	2313.85	0.294741	3.8949	293	3	5713.71	6538.37	5047.71	5766.6	746.736	0.129493	3.76092	393	3			1.36137	0.445057	UNCHANGED
PFCIRM129_02995	20	9	144.091	0.164288	0.784394	1.35724	4;5	2	MU	WT	Predicted metal-dependent phosphoesterase	3635.82	3660.78	3441.67	3579.42	119.949	0.0335107	3.55381	525	3	3538.7	2611.21	1761.97	2637.29	888.652	0.336956	3.42116	630	3			1.35724	0.440671	UNCHANGED
PFCIRM129_05130	4	2	22.3563	0.272239	0.56505	1.35704	5	1	MU	WT	Lipoate-protein ligase A	588.311	1108.01	956.608	884.309	267.286	0.302254	2.9466	979	3	789.09	636.342	529.51	651.648	130.465	0.200208	2.81401	994	3			1.35704	0.440458	UNCHANGED
PFCIRM129_08625	5	1	22.4743	0.349045	0.457118	1.357	4	1	MU	WT	Putative 2-dehydropantoate 2-reductase (Ketopantoate reductase) (KPA reductase) (KPR)	786.089	973.188	1041.78	933.685	132.343	0.141743	2.9702	965	3	947.193	846.8	270.165	688.053	365.366	0.531015	2.83762	988	3			1.357	0.440417	UNCHANGED
PFCIRM129_08330	32	22	319.233	0.199083	0.700966	1.3554	1;2;3;4;5	5	MU	WT	50S ribosomal protein L1	16464.9	10599.5	13275.2	13446.5	2936.49	0.218382	4.12861	188	3	12019.3	10624.2	7118.6	9920.7	2524.95	0.254513	3.99654	261	3			1.3554	0.438722	UNCHANGED
PFCIRM129_10280	12	5	104.803	0.230795	0.636774	1.35112	1;2;5	3	MU	WT	Serine 3-dehydrogenase	3089.63	2525.69	3096.12	2903.81	327.481	0.112776	3.46297	616	3	2816.92	2347.43	1283.23	2149.19	785.829	0.36564	3.33227	703	3			1.35112	0.434156	UNCHANGED
PFCIRM129_06910	19	9	121.747	0.430841	0.365683	1.35105	1;2;5	3	MU	WT	6-phosphofructokinase	2161.38	3128.11	4757.69	3349.06	1312.18	0.391806	3.52492	557	3	3852.95	2381.46	1202.17	2478.86	1328.07	0.535759	3.39425	656	3			1.35105	0.434078	UNCHANGED
PFCIRM129_09340	2	2	9.8381	0.42072	0.376007	1.34826	4	1	MU	WT	Transcriptional regulator of sugar metabolism	593.641	395.614	893.41	627.555	250.625	0.399368	2.79765	1034	3	466.353	289.077	640.935	465.455	175.931	0.377976	2.66788	1056	3			1.34826	0.4311	UNCHANGED
PFCIRM129_09115	3	1	34.7753	0.00342759	2.46501	1.34693	4;5	2	MU	WT	methyltransferase	858.257	774.522	814.64	815.806	41.8798	0.0513354	2.91159	995	3	623.526	632.524	560.985	605.678	38.9661	0.0643346	2.78224	1006	3	x		1.34693	0.429675	UNCHANGED
PFCIRM129_03280	36	19	339.203	0.00859462	2.06577	1.34623	2;3;4;5	4	MU	WT	Glycyl-tRNA synthetase (Glycine--tRNA ligase) (GlyRS)	15945.1	14672.1	16056.6	15557.9	769.137	0.0494369	4.19195	158	3	12322.5	10329	12018.5	11556.7	1073.97	0.0929304	4.06283	230	3	x		1.34623	0.428924	UNCHANGED
PFCIRM129_05805	11	5	65.4115	0.318536	0.496841	1.34511	1;5	2	MU	WT	Transcriptional regulator, LysR family protein	4584.4	7748.54	5028.9	5787.28	1712.98	0.29599	3.76247	388	3	866.449	10850.2	1190.65	4302.45	5672.87	1.31852	3.63372	470	3			1.34511	0.427727	UNCHANGED
PFCIRM129_08370	10	5	62.8231	0.346433	0.460381	1.33985	4;5	2	MU	WT	R_hydratase_like, (R)-hydratase [(R)-specific enoyl-CoA hydratase]	836.24	1234.24	940.593	1003.69	206.367	0.205608	3.0016	940	3	1012.24	885.307	349.776	749.107	351.606	0.469367	2.87454	970	3			1.33985	0.422073	UNCHANGED
PFCIRM129_08435	13	9	96.9135	0.342312	0.465578	1.33814	2;3;4	3	MU	WT	Thiamine pyrophosphate (TPP family)	785.541	901.87	939.799	875.736	80.381	0.0917868	2.94237	981	3	842.438	847.385	273.499	654.441	329.915	0.504117	2.81587	993	3			1.33814	0.420234	UNCHANGED
PFCIRM129_01720	2	2	10.2934	0.0995307	1.00204	1.3377	5	1	MU	WT	Hypothetical protein	58.6489	58.148	71.3892	62.7287	7.50441	0.119633	1.79747	1235	3	57.5423	45.7315	37.4046	46.8928	10.1189	0.215789	1.67111	1211	3			1.3377	0.419759	UNCHANGED
PFCIRM129_05910	10	2	75.9505	0.437531	0.358992	1.33703	3;5	2	MU	WT	Undecaprenyl pyrophosphate synthase (di-trans,poly-cis-decaprenylcistransferase)	188.818	96.4367	108.331	131.195	50.2562	0.383064	2.11792	1203	3	137.044	152.808	4.5208	98.1243	81.4452	0.830021	1.99178	1185	3			1.33703	0.419035	UNCHANGED
PFCIRM129_00855	10	4	85.5433	0.360323	0.443308	1.33601	2;5	2	MU	WT	Hypothetical protein	9274.44	9475.44	8385.64	9045.17	579.946	0.0641167	3.95642	264	3	9104.17	8688.24	2518.42	6770.28	3688.08	0.544746	3.83061	338	3			1.33601	0.417933	UNCHANGED
PFCIRM129_04115	15	7	108.62	0.388138	0.411014	1.3306	3;4	2	MU	WT	Aminodeoxychorismate lyase	756.335	1354.19	1285.81	1132.11	327.224	0.289039	3.05389	910	3	1062.61	1030.26	459.616	850.829	339.186	0.398654	2.92984	942	3			1.3306	0.412077	UNCHANGED
PFCIRM129_08060	20	13	174.462	0.169955	0.769666	1.32919	1;2;3;4;5	5	MU	WT	30S ribosomal protein S13	7840.05	6388.23	10455.4	8227.9	2061.15	0.250507	3.91529	283	3	6510.19	5311.24	6749.03	6190.15	770.477	0.124468	3.7917	372	3			1.32919	0.410549	UNCHANGED
PFCIRM129_02730	109	42	807.064	0.196356	0.706955	1.32531	1;2;3;4;5	5	MU	WT	2-oxoglutarate dehydrogenase, E1 and E2 components	15091.4	13494.4	14065.1	14217	809.241	0.0569208	4.15281	176	3	14215.4	10918.1	7048.28	10727.3	3587.36	0.334415	4.03049	249	3			1.32531	0.406332	UNCHANGED
PFCIRM129_05290	4	4	31.2233	0.0259621	1.58566	1.3245	5	1	MU	WT	Triosephosphate isomerase 2 (EC 5.3.1.1)	990.586	1004.82	974.865	990.091	14.9845	0.0151345	2.99568	946	3	814.196	798.922	629.439	747.519	102.545	0.13718	2.87362	971	3	x		1.3245	0.405451	UNCHANGED
PFCIRM129_03455	7	3	43.9618	0.121649	0.914892	1.32448	4	1	MU	WT	Hypothetical protein	1347.03	1601.17	1323.59	1423.93	153.94	0.108109	3.15349	845	3	1233.54	1189.87	801.831	1075.08	237.647	0.221051	3.03144	889	3			1.32448	0.40543	UNCHANGED
PFCIRM129_08095	22	10	209.494	0.172797	0.762463	1.32365	1;2;3;4;5	5	MU	WT	Adenylate kinase (EC 2.7.4.3) (ATP-AMP transphosphorylase)	15978.8	14680.9	12222.4	14294	1907.81	0.133469	4.15515	171	3	13448.9	11210.6	7737.42	10799	2877.89	0.266496	4.03338	247	3			1.32365	0.404517	UNCHANGED
PFCIRM129_04345	6	4	37.9623	0.426319	0.370265	1.32362	4	1	MU	WT	LMBE-related protein	535.784	313.348	252.172	367.101	149.251	0.406567	2.56479	1117	3	350.372	301.601	180.064	277.346	87.7065	0.316235	2.44302	1113	3			1.32362	0.404491	UNCHANGED
PFCIRM129_09335	15	9	99.1015	0.19481	0.710389	1.32297	4;5	2	MU	WT	Glycerol-3-phosphate dehydrogenase [NAD(P)+] (NAD(P)H- dependent glycerol-3-phosphate dehydrogenase)	1287.03	1545.13	1528.78	1453.65	144.524	0.0994215	3.16246	843	3	1334.76	1233.93	727.646	1098.78	325.339	0.296092	3.04091	883	3			1.32297	0.403779	UNCHANGED
PFCIRM129_12065	19	5	132.737	0.189592	0.722179	1.32252	3;4;5	3	MU	WT	Thiosulfate sulfurtransferase	3089.77	3709.06	3443.59	3414.14	310.695	0.0910024	3.53328	548	3	3161.35	2866.26	1717.01	2581.54	763.105	0.295601	3.41188	639	3			1.32252	0.403291	UNCHANGED
PFCIRM129_02450	8	8	66.7689	0.294079	0.531536	1.32027	1;4;5	3	MU	WT	NADH dehydrogenase	10771.3	19786.8	18581.7	16379.9	4894.47	0.298809	4.21431	147	3	12139.5	14062.9	11016.9	12406.5	1540.44	0.124165	4.09365	214	3			1.32027	0.400837	UNCHANGED
PFCIRM129_04085	21	9	170.201	0.182346	0.739104	1.3196	2;3;5	3	MU	WT	Carbamoyl-phosphate synthase small chain	2121.18	3107.24	2737.66	2655.36	498.155	0.187603	3.42412	653	3	2245.5	2279.24	1512.01	2012.25	433.549	0.215455	3.30368	719	3			1.3196	0.400098	UNCHANGED
PFCIRM129_06185	38	17	316.33	0.344137	0.463269	1.3149	2;3;4;5	4	MU	WT	Galactokinase	6842.27	6731.58	6986.62	6853.49	127.891	0.0186607	3.83591	339	3	6958.49	6396.69	2281.31	5212.16	2553.69	0.489948	3.71702	418	3			1.3149	0.394957	UNCHANGED
PFCIRM129_06055	19	10	108.724	0.342102	0.465844	1.31382	1;2;5	3	MU	WT	Ppx/GppA phosphatase family	1841.85	2537.19	2247.15	2208.73	349.259	0.158127	3.34414	718	3	2372.46	1837.77	833.226	1681.15	781.477	0.464846	3.22561	766	3			1.31382	0.393765	UNCHANGED
PFCIRM129_06450	11	4	80.6451	0.231334	0.63576	1.31382	3;4;5	3	MU	WT	Isochorismatase hydrolase	1491.44	1723.5	1672.99	1629.31	122.038	0.0749015	3.212	812	3	1400.74	1551.55	768.12	1240.14	415.673	0.335184	3.09347	843	3			1.31382	0.393763	UNCHANGED
PFCIRM129_08835	16	9	128.357	0.19221	0.716224	1.31373	1;2;3;5	4	MU	WT	NADH-flavin reductase	2336.29	2080.66	2359.26	2258.73	154.646	0.0684659	3.35387	709	3	2407.23	1489.84	1260.9	1719.32	606.641	0.352837	3.23536	760	3			1.31373	0.393673	UNCHANGED
PFCIRM129_10150	22	8	139.68	0.200919	0.696979	1.31177	3;4;5	3	MU	WT	L-serine dehydratase ( L-serine ammonia-lyase)	4858.67	4909.8	5557.76	5108.74	389.699	0.0762807	3.70831	422	3	5139.48	3924.33	2619.77	3894.53	1260.12	0.323562	3.59045	499	3			1.31177	0.39152	UNCHANGED
PFCIRM129_03705	12	7	79.6605	0.3371	0.472241	1.31021	4;5	2	MU	WT	ABC-type polysaccharide export systems	744.268	1004.16	967.187	905.204	140.595	0.155319	2.95675	969	3	846.876	873.255	352.53	690.887	293.322	0.424559	2.83941	986	3			1.31021	0.389793	UNCHANGED
PFCIRM129_05605	5	1	21.0686	0.0710315	1.14855	1.30873	2	1	MU	WT	Hypothetical protein	5274.03	6269.17	6836.6	6126.6	790.981	0.129106	3.78722	370	3	5436.81	4431.73	4175.48	4681.34	666.683	0.142413	3.67037	448	3			1.30873	0.388166	UNCHANGED
PFCIRM129_03435	53	25	359.281	0.424058	0.372575	1.30706	2;3;4;5	4	MU	WT	DNA gyrase subunit B	2384.14	3820.55	3669.81	3291.5	789.401	0.23983	3.51739	565	3	3500.57	3080.83	973.361	2518.26	1354.28	0.537784	3.4011	648	3			1.30706	0.386322	UNCHANGED
PFCIRM129_08280	72	37	569.307	0.235737	0.627572	1.30222	1;2;3;4;5	5	MU	WT	Elongation factor G (EF-G)	58484	67873	72862.1	66406.4	7300.38	0.109935	4.82221	24	3	64986.6	55068.8	32928.7	50994.7	16412.7	0.321851	4.70752	52	3			1.30222	0.380975	UNCHANGED
PFCIRM129_02505	2	2	12.2758	0.389818	0.409139	1.30178	4	1	MU	WT	6,7-dimethyl-8-ribityllumazine synthase (Riboflavin synthase beta chain)	845.831	1183.91	560.801	863.513	311.93	0.361233	2.93627	984	3	582.633	792.477	614.886	663.332	113	0.170351	2.82173	990	3			1.30178	0.380487	UNCHANGED
PFCIRM129_07235	90	52	959.836	0.359044	0.444852	1.29929	1;2;3;4;5	5	MU	WT	Methylmalonyl-CoA mutase small subunit (Methylmalonyl-CoA mutase beta subunit) (MCB-beta)	38278.3	60494	47744.5	48838.9	11148.2	0.228264	4.68877	42	3	41015.5	50964.6	20786.5	37588.9	15378.1	0.409112	4.57506	68	3			1.29929	0.377727	UNCHANGED
PFCIRM129_11930	9	7	55.3273	0.213831	0.66993	1.29576	5	1	MU	WT	Hypothetical protein	1743.52	1311.84	1095.34	1383.57	329.986	0.238504	3.141	855	3	1298.28	966.142	938.862	1067.76	200.102	0.187403	3.02847	893	3			1.29576	0.373801	UNCHANGED
PFCIRM129_05205	13	8	96.9435	0.40514	0.392394	1.29548	2;4	2	MU	WT	Peptide chain release factor 1 (RF-1)	1723.7	1707.14	1974.16	1801.67	149.614	0.0830421	3.25567	781	3	1896.32	1809.03	466.835	1390.73	801.306	0.576177	3.14324	822	3			1.29548	0.373492	UNCHANGED
PFCIRM129_08830	7	3	50.6192	0.612229	0.213086	1.29547	3;5	2	MU	WT	NADH-flavin reductase	3682.63	1554.94	1442.7	2226.76	1262.07	0.566775	3.34767	715	3	1942.39	2042.29	1171.98	1718.89	476.258	0.277074	3.23525	761	3			1.29547	0.373471	UNCHANGED
PFCIRM129_10995	33	25	328.634	0.2189	0.659755	1.28993	1;2;3;4;5	5	MU	WT	Glycerol kinase (ATP:glycerol 3-phosphotransferase) (Glycerokinase) (GK)	20848.9	18623.4	19068	19513.4	1177.74	0.0603551	4.29033	124	3	19834.5	15433.3	10115	15127.6	4866.97	0.321728	4.17977	182	3			1.28993	0.367288	UNCHANGED
PFCIRM129_01520	14	4	133.173	0.219584	0.6584	1.28889	1;2;3;4;5	5	MU	WT	two component system response regulator	3172.21	4762.92	4424.56	4119.9	837.977	0.203398	3.61489	480	3	3423.44	3681.52	2484.42	3196.46	630.004	0.197094	3.50467	564	3			1.28889	0.366132	UNCHANGED
PFCIRM129_03735	9	6	55.2886	0.66018	0.180338	1.2864	3;4;5	3	MU	WT	1-acyl-sn-glycerol-3-phosphate acyltransferase	684.549	2148.09	1683.48	1505.37	747.85	0.496787	3.17764	835	3	830.568	975.345	1704.75	1170.22	468.539	0.400386	3.06827	860	3			1.2864	0.363342	UNCHANGED
PFCIRM129_02170	21	11	159.702	0.397968	0.400152	1.28217	3;4;5	3	MU	WT	two-component response regulator	1619.83	2456.75	2134.52	2070.37	422.133	0.203893	3.31605	735	3	2329.27	1737.86	777.094	1614.74	783.376	0.485141	3.2081	779	3			1.28217	0.358585	UNCHANGED
PFCIRM129_09770	39	22	327.719	0.311642	0.506344	1.28204	1;2;3;4;5	5	MU	WT	Dihydrolipoyl dehydrogenase (E3 component of alpha keto acid dehydrogenase complexes) (Dihydrolipoamide dehydrogenase)	10982	11290.2	12713.6	11661.9	923.754	0.0792111	4.06677	205	3	12077.4	10131.3	5080.38	9096.38	3611.51	0.397027	3.95887	278	3			1.28204	0.358442	UNCHANGED
PFCIRM129_07345	9	4	49.8909	0.214047	0.669492	1.282	4;5	2	MU	WT	Hypothetical protein	1385.9	2001.29	2126.59	1837.93	396.449	0.215704	3.26433	775	3	1346.97	1702.03	1251.93	1433.64	237.237	0.165479	3.15644	812	3			1.282	0.358393	UNCHANGED
PFCIRM129_10500	27	14	194.577	0.184932	0.732989	1.28114	2;3;4;5	4	MU	WT	glutamate-1-semialdehyde 2,1-aminomutase (GSA) (Glutamate-1-semialdehyde aminotransferase)(GSA-AT)	3223.79	2208.14	2822.4	2751.44	511.528	0.185913	3.43956	637	3	2551.51	2134.57	1756.87	2147.65	397.483	0.185078	3.33196	704	3			1.28114	0.357427	UNCHANGED
PFCIRM129_11435	26	19	208.424	0.2127	0.672232	1.28098	1;4;5	3	MU	WT	Pyruvate kinase 1	8657.17	11660	11432.6	10583.2	1671.9	0.157976	4.02462	228	3	10680.9	7640.33	6464.28	8261.83	2175.92	0.263371	3.91708	295	3			1.28098	0.357248	UNCHANGED
PFCIRM129_01700	2	1	13.1222	0.301896	0.520143	1.27979	5	1	MU	WT	phosphohistidine phosphatase	4226.23	3002.22	2871.52	3366.65	747.273	0.221963	3.5272	553	3	3238.43	2889.67	1763.81	2630.64	770.679	0.292963	3.42006	631	3			1.27979	0.355904	UNCHANGED
PFCIRM129_03215	5	2	26.2307	0.322425	0.491572	1.27959	5	1	MU	WT	Cof-like hydrolase	251.557	329.467	421.6	334.208	85.1206	0.254693	2.52402	1123	3	328.794	267.845	186.913	261.184	71.1747	0.272508	2.41695	1121	3			1.27959	0.355679	UNCHANGED
PFCIRM129_03800	11	6	76.7715	0.830069	0.0808856	1.27922	1;5	2	MU	WT	S-layer protein precursor	1846.87	412.476	2.88109	754.077	968.295	1.28408	2.87742	1011	3	44.8925	145.336	1578.22	589.483	857.742	1.45508	2.77047	1014	3			1.27922	0.355262	UNCHANGED
PFCIRM129_01825	11	8	69.045	0.142008	0.847686	1.27863	5	1	MU	WT	DNA repair protein	717.58	819.568	720.824	752.657	57.9692	0.0770194	2.8766	1012	3	610.154	709.734	446.039	588.642	133.157	0.22621	2.76985	1015	3			1.27863	0.354602	UNCHANGED
PFCIRM129_03235	2	1	10.9314	0.340502	0.46788	1.91568	3	1	MU	WT	Deoxyguanosinetriphosphate triphosphohydrolase (dGTPase)	284.578	596.778	565.69	482.349	171.978	0.356544	2.68336	1089	3	372.333	383.038		377.685	7.56941	0.0200416	2.57713	1085	2			1.27712	0.352891	UNCHANGED
PFCIRM129_08770	16	8	163.62	0.291913	0.534747	1.27324	1;3;4;5	4	MU	WT	Protein GrpE 2 (HSP-70 cofactor 2) (Co-chaperone protein GrpE2)	4708.81	3901	3249.55	3953.12	731.027	0.184924	3.59694	494	3	2076.21	3898.63	3339.51	3104.78	933.61	0.300701	3.49203	575	3			1.27324	0.3485	UNCHANGED
PFCIRM129_10385	16	7	135.368	0.33348	0.47693	1.26891	1;3;4;5	4	MU	WT	iolG1 (Myo-inositol catabolism IolG1 protein) (myo-inositol 2-dehydrogenase)	8658.44	8234.08	10371.8	9088.12	1131.79	0.124535	3.95847	260	3	10214.9	7138.15	4133.46	7162.17	3040.79	0.424562	3.85504	322	3			1.26891	0.343584	UNCHANGED
PFCIRM129_08515	16	13	187.571	0.335696	0.474053	1.26884	1;4;5	3	MU	WT	NADH-quinone oxidoreductase chain C (NADH dehydrogenase I, chain C)	9872.97	15634.5	14983.7	13497.1	3155.38	0.233783	4.13024	185	3	13236.3	11204.3	7471.36	10637.3	2923.99	0.27488	4.02683	251	3			1.26884	0.34351	UNCHANGED
PFCIRM129_01760	8	5	53.7577	0.0660433	1.18017	1.26366	4;5	2	MU	WT	Putative hydroxymethyldihydropteridine pyrophosphokinase	3844.81	3813.58	3270.44	3642.95	322.974	0.0886574	3.56145	517	3	3318.09	2795.17	2535.3	2882.86	398.694	0.138298	3.45982	600	3			1.26366	0.337607	UNCHANGED
PFCIRM129_01260	12	3	63.7132	0.406888	0.390525	1.26339	2	1	MU	WT	Type I restriction enzyme PSEUDO=TRUE	732.166	757.912	824.009	771.362	47.3758	0.0614183	2.88726	1010	3	507.828	1294.13	29.6946	610.552	638.448	1.04569	2.78572	1004	3			1.26339	0.337295	UNCHANGED
PFCIRM129_07645	44	26	430.492	0.26952	0.569409	1.26306	1;2;3;4;5	5	MU	WT	Malate dehydrogenase	96553.1	120997	135643	117731	19748.7	0.167744	5.07089	8	3	113263	101137	65233	93211	24976.8	0.267959	4.96947	30	3			1.26306	0.336923	UNCHANGED
PFCIRM129_05320	8	4	57.3519	0.174028	0.75938	1.26093	3;5	2	MU	WT	Carbohydrate kinase	1218.29	1144.34	1227.23	1196.62	45.497	0.0380212	3.07796	894	3	1149.38	1005.7	691.911	948.998	233.948	0.246521	2.97727	917	3			1.26093	0.33449	UNCHANGED
PFCIRM129_07045	4	2	28.541	0.491901	0.308123	1.26061	4;5	2	MU	WT	Transcriptional regulator, MarR family	1443.65	735.742	815.844	998.413	387.664	0.38828	2.99931	944	3	1029.09	861.32	485.61	792.006	278.29	0.351374	2.89873	958	3			1.26061	0.334126	UNCHANGED
PFCIRM129_09650	8	6	76.6267	0.349294	0.456809	1.25618	1;3;4;5	4	MU	WT	Protein of unknown function	19145.7	11284.7	12162.6	14197.7	4307.58	0.3034	4.15222	177	3	12564.2	8908.92	12433.7	11302.3	2073.71	0.183478	4.05317	236	3			1.25618	0.329044	UNCHANGED
PFCIRM129_06425	3	1	18.18	0.408614	0.388686	1.25272	2	1	MU	WT	Large conductance mechanosensitive channel	1707.36	2958.29	3195.46	2620.37	799.534	0.305122	3.41836	658	3	2375.59	1830.55	2069.08	2091.74	273.229	0.130623	3.32051	711	3			1.25272	0.325067	UNCHANGED
PFCIRM129_01830	10	7	107.046	0.063574	1.19672	1.25242	4;5	2	MU	WT	Hypothetical protein	7591.42	7015.53	8468.94	7691.96	731.899	0.0951511	3.88604	299	3	7024.59	5809.69	5590.7	6141.66	772.441	0.125771	3.78829	376	3			1.25242	0.324723	UNCHANGED
PFCIRM129_11205	19	10	144.735	0.130514	0.884343	1.2523	3;4;5	3	MU	WT	Cysteine desulphurases, SufS	2416.83	2459.66	2809.22	2561.9	215.25	0.0840194	3.40856	666	3	2439.92	2055.64	1641.69	2045.75	399.207	0.195139	3.31085	715	3			1.2523	0.324584	UNCHANGED
PFCIRM129_07025	33	20	266.574	0.109692	0.959824	1.25105	2;3;4;5	4	MU	WT	6-phosphogluconate dehydrogenase, decarboxylating	10564.6	10789.5	10857.2	10737.1	153.178	0.0142662	4.03089	226	3	9822.39	9171.82	6753.36	8582.52	1617.16	0.188424	3.93361	289	3			1.25105	0.323136	UNCHANGED
PFCIRM129_11270	23	11	168.693	0.39016	0.408758	1.2477	2;3;4;5	4	MU	WT	glucose 6-phosphate dehydrogenase effector OpcA	3080.16	2955.16	3238.73	3091.35	142.115	0.0459717	3.49015	588	3	3175.99	3070.38	1186.56	2477.64	1119.35	0.451781	3.39404	657	3			1.2477	0.319269	UNCHANGED
PFCIRM129_02315	3	1	19.1024	0.333593	0.476783	1.87037	3	1	MU	WT	Molybdenum cofactor biosynthesis protein	483.967	435.603	373.42	430.997	55.4171	0.128579	2.63447	1094	3	325.547	365.755		345.651	28.4313	0.0822543	2.53864	1094	2			1.24691	0.318359	UNCHANGED
PFCIRM129_11410	43	18	351.663	0.358349	0.445694	1.24686	1;2;3;4;5	5	MU	WT	Aldehyde dehydrogenase (Succinate-semialdehyde dehydrogenase) (NAD-dependent aldehyde dehydrogenase)	13706.7	14341.3	14655.6	14234.5	483.401	0.0339597	4.15334	175	3	15939.7	12149.7	6159.66	11416.3	4931.07	0.431931	4.05753	234	3			1.24686	0.318294	UNCHANGED
PFCIRM129_05730	67	41	679.056	0.475413	0.322929	1.24657	1;2;3;4;5	5	MU	WT	D-lactate dehydrogenase	9388.2	16762.2	14336.6	13495.7	3758.22	0.278476	4.13019	186	3	11559.1	15460.9	5458.73	10826.3	5041.2	0.465646	4.03448	246	3			1.24657	0.317961	UNCHANGED
PFCIRM129_12355	9	7	90.1269	0.106389	0.973102	1.24576	2;3;5	3	MU	WT	Peroxidase	11303.5	12801.2	11344.6	11816.5	853.067	0.0721932	4.07249	204	3	9908.1	10838.9	7709.06	9485.36	1607.18	0.169438	3.97705	272	3			1.24576	0.317022	UNCHANGED
PFCIRM129_04155	41	19	310.571	0.251497	0.599466	1.24363	1;3;4;5	4	MU	WT	Histidyl-tRNA synthetase (Histidine--tRNA ligase) (HisRS)	5858.37	5755.93	7473.51	6362.6	963.438	0.151422	3.80363	361	3	5607.86	3705.08	6035.55	5116.16	1240.61	0.242487	3.70894	425	3			1.24363	0.314555	UNCHANGED
PFCIRM129_07305	10	3	48.1776	0.351447	0.454141	1.24055	3;4	2	MU	WT	O-succinylbenzoic acid-CoA ligase (2-succinylbenzoate--CoA ligase)	501.451	436.392	533.376	490.406	49.4262	0.100786	2.69056	1086	3	509.326	447.353	229.264	395.315	147.104	0.372119	2.59694	1082	3			1.24055	0.310976	UNCHANGED
PFCIRM129_06890	2	1	13.0636	0.237591	0.62417	1.23855	5	1	MU	WT	Hypothetical membrane protein	1518.14	2155.32	2182.06	1951.84	375.833	0.192553	3.29044	755	3	1578.04	1824.08	1325.62	1575.91	249.24	0.158156	3.19753	786	3			1.23855	0.308647	UNCHANGED
PFCIRM129_05335	42	23	353.695	0.426185	0.370402	1.23762	1;2;3;4;5	5	MU	WT	Transketolase	12117.6	14401.3	14760.5	13759.8	1433.46	0.104177	4.13861	182	3	16219	12249.3	4885.55	11118	5750.81	0.517254	4.04603	239	3			1.23762	0.307566	UNCHANGED
PFCIRM129_10025	54	28	413.544	0.107345	0.969218	1.23686	1;2;3;4;5	5	MU	WT	CTP synthase (UTP--ammonia ligase) (CTP synthetase)	6935.77	7803.72	7888.41	7542.63	527.261	0.0699041	3.87752	307	3	7330.47	5642.56	5321.59	6098.21	1079.17	0.176966	3.7852	382	3			1.23686	0.306683	UNCHANGED
PFCIRM129_03205	16	8	104.664	0.171241	0.766394	1.23399	2;5	2	MU	WT	ATPases MoxR family	2468.06	2419.85	2386.63	2424.85	40.9427	0.0168847	3.38468	683	3	2066.42	2345.71	1483.03	1965.05	440.185	0.224007	3.29337	730	3			1.23399	0.303326	UNCHANGED
PFCIRM129_06930	6	6	67.2895	0.210622	0.676496	1.22949	1;5	2	MU	WT	ATP-dependent Clp protease proteolytic subunit 2 (Endopeptidase Clp 2)	4013.32	3460.3	3737.52	3737.05	276.51	0.0739917	3.57253	507	3	2999.16	2305.4	3813.98	3039.51	755.096	0.248426	3.4828	585	3			1.22949	0.298058	UNCHANGED
PFCIRM129_06210	28	16	205.651	0.179187	0.746693	1.22892	2;4;5	3	MU	WT	glutamate dehydrogenase (NAD(P)-glutamate dehydrogenase)	3750.86	4639.08	4003.48	4131.14	457.664	0.110784	3.61607	479	3	3675.15	3779	2630.65	3361.6	635.147	0.188942	3.52655	547	3			1.22892	0.297391	UNCHANGED
PFCIRM129_07085	44	25	399.515	0.522867	0.281609	1.22861	1;2;3;4;5	5	MU	WT	ABC2 protein of ABC transporter (ART:REG)	21081.3	13151.4	10054.3	14762.3	5687.25	0.385254	4.16915	167	3	14378.1	9706.03	11962.4	12015.5	2336.48	0.194456	4.07974	220	3			1.22861	0.297022	UNCHANGED
PFCIRM129_04440	15	9	106.115	0.442237	0.354344	1.22843	3;4	2	MU	WT	Cobyric acid synthase CbiP/CobQ	2484.13	3096.36	3381.81	2987.44	458.65	0.153526	3.4753	600	3	3326.33	2836.51	1132.87	2431.91	1151.35	0.473434	3.38595	662	3			1.22843	0.29682	UNCHANGED
PFCIRM129_05080	10	6	67.7185	0.380283	0.419893	1.22726	4;5	2	MU	WT	NUDIX hydrolase	479.73	702.468	871.45	684.549	196.474	0.287012	2.8354	1025	3	546.601	605.129	521.631	557.787	42.8581	0.076836	2.74647	1024	3			1.22726	0.29544	UNCHANGED
PFCIRM129_09425	7	7	35.3171	0.806525	0.0933823	1.2261	1;2;5	3	MU	WT	Nitric-oxide reductase subunit B (nitric-oxide reductase)	1170.13	4034.99	2942	2715.7	1445.77	0.532375	3.43388	647	3	1573.82	2566.41	2504.51	2214.92	556.065	0.251055	3.34536	690	3			1.2261	0.294074	UNCHANGED
PFCIRM129_12130	2	1	16.5332	0.373034	0.428252	1.22506	5	1	MU	WT	Hypothetical protein	794.411	612.975	452.168	619.851	171.225	0.276236	2.79229	1038	3	438.906	588.003	491.021	505.977	75.665	0.149542	2.70413	1043	3			1.22506	0.29285	UNCHANGED
PFCIRM129_07425	21	14	201.189	0.333694	0.476652	1.22321	2;4;5	3	MU	WT	Phosphoribosylaminoimidazole carboxylase ATPase subunit	8568.23	8834.39	9023.44	8808.69	228.693	0.0259622	3.94491	269	3	9727.76	7403.8	4472.39	7201.32	2633.53	0.365701	3.85741	319	3			1.22321	0.290666	UNCHANGED
PFCIRM129_02080	20	10	135.279	0.458132	0.339009	1.22238	2;3;4	3	MU	WT	Galactokinase	3148.91	3310.8	3087.31	3182.34	115.434	0.0362734	3.50275	580	3	3734.2	3156.77	919.249	2603.4	1486.82	0.571107	3.41554	636	3			1.22238	0.289689	UNCHANGED
PFCIRM129_11155	21	16	196.994	0.12372	0.907559	1.21975	1;2;4;5	4	MU	WT	ABC transporter ATP-binding protein	9462.3	8094.28	8866.89	8807.83	685.921	0.0778763	3.94487	270	3	8567.98	6911.1	6183.99	7221.02	1221.84	0.169206	3.8586	317	3			1.21975	0.286582	UNCHANGED
PFCIRM129_06870	23	6	133.036	0.372901	0.428406	1.21945	2;3;4	3	MU	WT	Fe-S oxidoreductases family 2	859.727	1013.44	961.181	944.782	78.1565	0.0827244	2.97533	961	3	947.042	928.081	449.159	774.761	282.139	0.364162	2.88917	964	3			1.21945	0.286231	UNCHANGED
PFCIRM129_05020	5	2	37.0554	0.621672	0.206439	1.21785	5	1	MU	WT	Putative 2-hydroxyhepta-2,4-diene-1,7-dioate isomerase	88.2789	149.355	211.261	149.632	61.4917	0.410953	2.17502	1191	3	140.628	119.196	108.774	122.866	16.241	0.132185	2.08943	1175	3			1.21785	0.284334	UNCHANGED
PFCIRM129_04220	17	11	136.66	0.387554	0.411668	1.21612	3;5	2	MU	WT	Phosphoribosyl isomerase A (1-(5-phosphoribosyl)-5-[(5- phosphoribosylamino)methylideneamino] imidazole-4-carboxamide isomerase) (Phosphoribosylformimino-5-aminoimidazole carboxamide ribotide isomerase) (N-(5 -phosphoribosyl)anthranilate isomerase) (PRAI)	10313.6	10525.9	6625.56	9155.01	2193.13	0.239556	3.96166	259	3	7857.16	8870.89	5856.13	7528.06	1534.09	0.203783	3.87668	311	3			1.21612	0.282282	UNCHANGED
PFCIRM129_05030	15	7	132.306	0.402147	0.395615	1.21569	2;3;5	3	MU	WT	Branched-chain amino acid aminotransferase	6333.05	9033.47	8196.97	7854.5	1382.4	0.176001	3.89512	292	3	8514.44	6849.68	4018.62	6460.91	2272.99	0.351805	3.81029	359	3			1.21569	0.281781	UNCHANGED
PFCIRM129_02145	4	1	29.9372	0.589908	0.229215	1.21479	3;4	2	MU	WT	G/U mismatch-specific DNA glycosylase	141.959	275.032	299.22	238.737	84.6803	0.354701	2.37792	1168	3	229.298	255.765	104.514	196.526	80.7762	0.411021	2.29342	1140	3			1.21479	0.280705	UNCHANGED
PFCIRM129_04285	9	6	51.3165	0.453807	0.343129	1.21308	2;3	2	MU	WT	Tryptophan synthase alpha chain (TrpA)	2751.09	2642.93	2739.66	2711.22	59.4238	0.0219177	3.43317	648	3	3154.95	2642.17	907.838	2234.98	1177.59	0.526891	3.34927	684	3			1.21308	0.27868	UNCHANGED
PFCIRM129_02755	22	10	149.856	0.529606	0.276047	1.21207	1;2;4;5	4	MU	WT	RNA polymerase sigma -70 factor, sigma-E factor	610.827	1107.66	1150.14	956.21	299.863	0.313596	2.98055	959	3	570.35	890.914	905.451	788.905	189.414	0.240097	2.89702	959	3			1.21207	0.277476	UNCHANGED
PFCIRM129_09160	14	5	87.2039	0.447069	0.349625	1.21154	2;3	2	MU	WT	IM-ABC protein of drug, protein or lipid ABC transporter (DPL:LLP)	422.316	649.546	494.106	521.989	116.153	0.22252	2.71766	1074	3	200.874	848.673	243.001	430.849	362.458	0.841265	2.63433	1072	3			1.21154	0.276838	UNCHANGED
PFCIRM129_03460	9	4	50.1494	0.478596	0.320031	1.21037	3;4	2	MU	WT	Hypothetical protein	1842.88	1056.15	1094.36	1331.13	443.603	0.333253	3.12422	864	3	1369.96	1064.44	864.912	1099.77	254.373	0.231296	3.0413	882	3			1.21037	0.275448	UNCHANGED
PFCIRM129_04195	7	4	47.18	0.279751	0.553228	1.21029	3;5	2	MU	WT	Holliday junction ATP-dependent DNA helicase	75.6443	100.175	106.173	93.9974	16.1746	0.172075	1.97312	1225	3	90.8799	80.2801	61.8357	77.6653	14.6976	0.189243	1.89023	1194	3			1.21029	0.275352	UNCHANGED
PFCIRM129_10110	16	9	104.769	0.327225	0.485154	1.20942	4;5	2	MU	WT	Phosphomannose isomerase	1601.94	1980.05	1596.68	1726.22	219.838	0.127352	3.2371	798	3	1829.67	1465.28	986.998	1427.32	422.618	0.296093	3.15452	814	3			1.20942	0.274314	UNCHANGED
PFCIRM129_11465	12	6	99.4846	0.616493	0.210072	1.20941	2;3;5	3	MU	WT	Hypothetical protein	2098.71	1126.67	961.734	1395.7	614.383	0.440196	3.14479	853	3	1463.03	1323.26	675.826	1154.04	420.002	0.36394	3.06222	864	3			1.20941	0.274298	UNCHANGED
PFCIRM129_00575	22	10	153.166	0.188411	0.724894	1.20873	2;3;4;5	4	MU	WT	UDP-glucose 4-epimerase	3443.26	3324.33	3097.52	3288.37	175.654	0.0534168	3.51698	566	3	3241.3	2802.3	2117.97	2720.52	566.112	0.20809	3.43465	617	3			1.20873	0.27349	UNCHANGED
PFCIRM129_08105	3	1	16.7847	0.154484	0.811117	1.20648	5	1	MU	WT	IM protein of oligopeptide ABC transporter (OPN:undef)	459.423	513.232	576.231	516.295	58.4645	0.113238	2.7129	1078	3	406.751	502.32	374.739	427.937	66.3767	0.155109	2.63138	1073	3			1.20648	0.270799	UNCHANGED
PFCIRM129_12320	24	10	178.156	0.462314	0.335063	1.20583	3;4;5	3	MU	WT	Alpha-1,4-glucosidase	2265.78	1737.61	1626.94	1876.78	341.401	0.181908	3.27341	768	3	1213	2967.31	488.94	1556.42	1274.38	0.818788	3.19213	789	3			1.20583	0.270029	UNCHANGED
PFCIRM129_01755	6	5	44.2382	0.593963	0.226241	1.1975	4;5	2	MU	WT	Dihydroneopterin aldolase	4388.54	2395.13	2179.95	2987.87	1217.77	0.407573	3.47536	599	3	2273.12	2124.24	3087.9	2495.09	518.76	0.207913	3.39709	654	3			1.1975	0.260029	UNCHANGED
PFCIRM129_01050	12	4	74.6994	0.548133	0.261114	1.19721	4;5	2	MU	WT	two-component response regulator LuxR	404.019	606.978	791.185	600.727	193.659	0.322374	2.77868	1051	3	645.871	513.495	345.956	501.774	150.301	0.299538	2.70051	1046	3			1.19721	0.259671	UNCHANGED
PFCIRM129_08415	4	3	20.296	0.519992	0.284003	1.19506	2	1	MU	WT	Exodeoxyribonuclease III/exonuclease III	853.835	474.89	569.498	632.741	197.23	0.311707	2.80123	1031	3	683.099	551.627	353.662	529.463	165.833	0.31321	2.72384	1033	3			1.19506	0.257086	UNCHANGED
PFCIRM129_04770	5	3	33.1782	0.326665	0.485898	1.19474	5	1	MU	WT	L-lactate dehydrogenase	2664.12	2639.33	2702.72	2668.72	31.9424	0.0119692	3.4263	650	3	2690.94	2527.1	1483.15	2233.73	655.163	0.293304	3.34903	685	3			1.19474	0.256693	UNCHANGED
PFCIRM129_11455	65	37	612.649	0.285125	0.544964	1.1943	1;2;3;4;5	5	MU	WT	Hypothetical protein	61204.2	41676.7	45124.2	49335	10422.5	0.21126	4.69316	41	3	47150	39437.9	37338.6	41308.8	5166.37	0.125067	4.61604	64	3			1.1943	0.256161	UNCHANGED
PFCIRM129_07595	12	6	79.883	0.411123	0.386028	1.19397	2;3;5	3	MU	WT	Enoyl-CoA hydratase/carnithine racemase CaiD	11005.4	7714.14	7403.08	8707.53	1996.07	0.229235	3.9399	271	3	9496.97	6915.44	5466.42	7292.94	2041.62	0.279944	3.8629	313	3			1.19397	0.255763	UNCHANGED
PFCIRM129_01710	4	3	29.801	0.525364	0.27954	1.19219	1;3;4	3	MU	WT	Inorganic pyrophosphatase	606.415	1063.38	852.288	840.696	228.705	0.272043	2.92464	988	3	629.781	1153.41	332.314	705.169	415.708	0.589516	2.84829	983	3			1.19219	0.253614	UNCHANGED
PFCIRM129_07980	4	3	23.2679	0.492824	0.307308	1.19169	4;5	2	MU	WT	methyltransferase	468.289	317.858	384.996	390.381	75.3601	0.193043	2.59149	1108	3	486.362	337.797	158.601	327.587	164.119	0.500994	2.51533	1098	3			1.19169	0.253005	UNCHANGED
PFCIRM129_03405	9	5	47.5143	0.0399494	1.39849	1.19075	2;5	2	MU	WT	Imidazole glycerol phosphate synthase subunit HisF	1054.91	1181.73	994.429	1077.02	95.5877	0.0887517	3.03223	923	3	899.942	863.853	949.682	904.493	43.0951	0.0476456	2.9564	930	3	x		1.19075	0.25187	UNCHANGED
PFCIRM129_06935	12	7	106.69	0.360767	0.442774	1.19054	1;3;5	3	MU	WT	ATP-dependent Clp protease proteolytic subunit 1 (Endopeptidase Clp 1)	5663.04	3584.87	4224.85	4490.92	1064.33	0.236995	3.65234	446	3	4224.37	3912.19	3179.96	3772.17	536.102	0.14212	3.57659	510	3			1.19054	0.251615	UNCHANGED
PFCIRM129_03480	4	1	25.8975	0.537063	0.269975	1.18837	3;5	2	MU	WT	protein of unknown function	352.541	224.962	398.801	325.435	90.0337	0.276657	2.51246	1127	3	397.016	257.939	166.591	273.849	116.033	0.423713	2.43751	1115	3			1.18837	0.248989	UNCHANGED
PFCIRM129_02150	19	10	123.456	0.304816	0.515963	1.1869	2;5	2	MU	WT	Ornithine carbamoyltransferase	4907.06	4368.76	3694.3	4323.37	607.657	0.140552	3.63582	467	3	3923.93	4228.78	2775.02	3642.58	766.632	0.210464	3.56141	524	3			1.1869	0.247198	UNCHANGED
PFCIRM129_06340	9	3	60.5411	0.200633	0.697598	1.18327	5	1	MU	WT	Two-component system response regulator	542.186	710.708	553.481	602.125	94.2048	0.156454	2.77969	1050	3	571.961	462.14	492.499	508.867	56.7105	0.111445	2.7066	1040	3			1.18327	0.242775	UNCHANGED
PFCIRM129_04010	9	7	42.6474	0.964638	0.0156355	1.18143	4	1	MU	WT	SppA, Periplasmic serine proteases	51.5266	372.692	117.018	180.412	169.708	0.94067	2.25627	1183	3	86.8634	263.26	107.996	152.707	96.3233	0.630774	2.18386	1159	3			1.18143	0.240535	UNCHANGED
PFCIRM129_11890	22	12	164.695	0.478644	0.319988	1.18118	1;2;3;4;5	5	MU	WT	Glyoxylate reductase	9303.04	11407.6	12491.4	11067.4	1621.18	0.146483	4.04404	217	3	11143.8	11982.1	4983.27	9369.74	3821.85	0.407892	3.97173	275	3			1.18118	0.240229	UNCHANGED
PFCIRM129_04875	9	4	70.4378	0.710245	0.148592	1.17974	3;4;5	3	MU	WT	LexA repressor, Peptidase S24, SOS regulatory protein dinR	210.702	472.092	208.966	297.253	151.418	0.50939	2.47313	1139	3	197.372	185.748	372.778	251.966	104.788	0.41588	2.40134	1125	3			1.17974	0.238464	UNCHANGED
PFCIRM129_10510	33	16	238.303	0.340146	0.468334	1.17918	1;2;4;5	4	MU	WT	Adenylosuccinate synthetase (IMP--aspartate ligase) (AdSS) (AMPSase)	4884.15	4097.45	4263.85	4415.15	414.602	0.0939044	3.64495	453	3	4946.53	3510.35	2775.87	3744.25	1104.07	0.294872	3.57336	513	3			1.17918	0.237787	UNCHANGED
PFCIRM129_05085	49	26	438.025	0.475878	0.322504	1.17883	1;2;3;4;5	5	MU	WT	Phosphoglucomutase	13055.4	14391.8	14940.4	14129.2	969.541	0.0686198	4.15012	179	3	17034.2	13153.3	5769.74	11985.8	5722.28	0.477423	4.07867	221	3			1.17883	0.237356	UNCHANGED
PFCIRM129_05540	10	3	64.9335	0.242151	0.615914	1.17802	4;5	2	MU	WT	Conserved membrane protein	3876.2	4780.34	4814.51	4490.35	532.142	0.118508	3.65228	447	3	4242.42	4101.27	3091.66	3811.78	627.625	0.164654	3.58113	506	3			1.17802	0.236362	UNCHANGED
PFCIRM129_02110	6	5	38.937	0.0922034	1.03525	1.1762	2;5	2	MU	WT	Forkhead-associated protein	554.594	501.048	516.264	523.969	27.5918	0.0526592	2.71931	1071	3	386.319	471.739	478.37	445.476	51.3387	0.115245	2.64882	1061	3			1.1762	0.234133	UNCHANGED
PFCIRM129_11895	52	29	460.605	0.585471	0.232495	1.17614	1;2;3;4;5	5	MU	WT	Fumarate hydratase, class-II	11500.4	17652.9	22175	17109.5	5358	0.31316	4.23324	139	3	15583.4	18547.7	9510.39	14547.2	4606.91	0.316688	4.16278	189	3			1.17614	0.234057	UNCHANGED
PFCIRM129_01230	2	1	17.097	0.355632	0.448999	1.76389	2	1	MU	WT	2-dehydropantoate 2-reductase (KPA reductase) (Ketopantoate reductase)	276.478	611.318	588.228	492.008	187.011	0.380097	2.69197	1083	3	351.27	485.529		418.4	94.9353	0.226901	2.62159	1076	2			1.17593	0.233802	UNCHANGED
PFCIRM129_06110	25	15	190.679	0.480312	0.318477	1.1746	2;3;4;5	4	MU	WT	Ribose-phosphate pyrophosphokinase	6476.7	5413.5	5883.6	5924.6	532.784	0.0899275	3.77266	380	3	7086.26	5532.54	2512.98	5043.93	2325.46	0.461042	3.70277	428	3			1.1746	0.232171	UNCHANGED
PFCIRM129_00250	34	17	274.368	0.175232	0.756386	1.17101	3;4;5	3	MU	WT	Signal recognition particle receptor	6866.26	6447.09	7867.39	7060.25	729.752	0.103361	3.84882	326	3	5658.68	5438.33	6990.62	6029.21	839.863	0.139299	3.78026	385	3			1.17101	0.227749	UNCHANGED
PFCIRM129_03640	13	5	95.4126	0.560589	0.251356	1.16986	2;5	2	MU	WT	Glycosyl transferase, family 2	1250.77	1920.27	2202.19	1791.08	488.69	0.272846	3.25311	785	3	2156.42	1461.19	975.455	1531.02	593.571	0.387696	3.18498	793	3			1.16986	0.226334	UNCHANGED
PFCIRM129_01490	9	4	60.4163	0.489941	0.309856	1.16978	2;5	2	MU	WT	Hypothetical protein	2382.04	2361.62	2624.09	2455.92	145.997	0.0594471	3.39021	677	3	2951.28	2356.79	990.317	2099.46	1005.49	0.478927	3.32211	708	3			1.16978	0.226241	UNCHANGED
PFCIRM129_07725	7	1	63.7558	0.375971	0.424846	1.16923	4;5	2	MU	WT	NADPH:quinone reductase related Zn-dependent oxidoreductase	1440.69	1699.52	1483.37	1541.19	138.765	0.0900374	3.18786	831	3	907.512	1640.21	1406.65	1318.12	374.284	0.283952	3.11996	834	3			1.16923	0.225562	UNCHANGED
PFCIRM129_11390	39	18	283.253	0.688246	0.162256	1.16907	1;2;3;5	4	MU	WT	UvrABC system protein B (Protein uvrB) (Excinuclease ABC subunit B)	26264.1	11912.3	14955	17710.5	7562.29	0.426995	4.24823	138	3	14043.8	12500.1	18903.6	15149.2	3341.76	0.220591	4.18039	181	3			1.16907	0.225365	UNCHANGED
PFCIRM129_10250	11	5	73.2557	0.490128	0.309691	1.16565	1;2;4;5	4	MU	WT	transcriptional regulator CarD	5594.28	5970.56	4061.71	5208.85	1011.11	0.194114	3.71674	415	3	3277.61	6631.43	3496.86	4468.63	1876.24	0.41987	3.65017	456	3			1.16565	0.221131	UNCHANGED
PFCIRM129_02780	5	2	27.9789	0.355949	0.448612	1.74819	2	1	MU	WT	monophosphatase	512.327	649.547	306.589	489.488	172.616	0.352647	2.68974	1088	3	404.449	435.54		419.994	21.9846	0.0523451	2.62324	1075	2			1.16546	0.220903	UNCHANGED
PFCIRM129_11525	2	1	13.8964	0.342148	0.465786	1.74649	4	1	MU	WT	Hypothetical protein	27.4353	64.889	11.2293	34.5179	27.522	0.797328	1.53804	1251	3	7.37936	51.9129		29.6461	31.49	1.06219	1.47197	1222	2			1.16433	0.2195	UNCHANGED
PFCIRM129_03200	10	1	48.8415	0.347609	0.458909	1.74571	2	1	MU	WT	Hypothetical protein	233.246	320.16	364.537	305.981	66.7841	0.218262	2.48569	1134	3	245.785	280.042		262.914	24.2232	0.0921337	2.41981	1119	2			1.16381	0.218854	UNCHANGED
PFCIRM129_08990	33	18	220.59	0.0996992	1.00131	1.16238	2;4	2	MU	WT	Hypothetical protein	2583.35	2056.8	2257.54	2299.23	265.739	0.115578	3.36158	701	3	1958.13	1928.19	2047.79	1978.04	62.2353	0.0314632	3.29623	727	3			1.16238	0.217079	UNCHANGED
PFCIRM129_06305	14	7	114.913	0.517456	0.286127	1.16163	2;3;5	3	MU	WT	Chaperone protein dnaJ 1 (DnaJ1 protein) (Heat shock protein 40 1)	3444.18	3373.89	3652.47	3490.18	144.874	0.041509	3.54285	536	3	4700.15	3430.09	883.402	3004.55	1943.63	0.646897	3.47778	589	3			1.16163	0.216152	UNCHANGED
PFCIRM129_05035	13	10	112.477	0.326688	0.485867	1.15706	4;5	2	MU	WT	3-isopropylmalate dehydrogenase	2379.11	2982.31	2911.82	2757.75	329.799	0.11959	3.44055	636	3	2711.48	2578.45	1860.3	2383.41	457.887	0.192114	3.3772	668	3			1.15706	0.210462	UNCHANGED
PFCIRM129_03055	15	3	103.83	0.599516	0.2222	1.15635	1;4;5	3	MU	WT	Hypothetical membrane protein	879.99	1503.95	1589.81	1324.58	387.417	0.292482	3.12208	867	3	1201.21	1309.16	926.076	1145.48	197.53	0.172443	3.05899	867	3			1.15635	0.209584	UNCHANGED
PFCIRM129_07935	7	4	61.4678	0.245534	0.609888	1.15492	4;5	2	MU	WT	Pantothenate kinase (Pantothenic acid kinase)	1885.27	1612.61	1786.86	1761.58	138.081	0.0783844	3.2459	790	3	1852.5	1365.2	1358.16	1525.29	283.397	0.185799	3.18335	794	3			1.15492	0.207793	UNCHANGED
PFCIRM129_08285	19	14	192.599	0.563653	0.248988	1.15478	1;3;4;5	4	MU	WT	30S ribosomal protein S7	43068.1	25436.8	25728.2	31411	10096.4	0.321427	4.49708	74	3	30126.2	27319.9	24156.2	27200.8	2986.79	0.109805	4.43458	100	3			1.15478	0.207624	UNCHANGED
PFCIRM129_06020	15	8	125.859	0.381646	0.41834	1.15427	1;4;5	3	MU	WT	nucleoside-diphosphate-sugar epimerases	11885.2	8803.58	8080.62	9589.8	2020.47	0.210689	3.98181	245	3	9478.52	7991.8	7453.91	8308.08	1048.71	0.126227	3.9195	292	3			1.15427	0.206986	UNCHANGED
PFCIRM129_03250	59	28	467.456	0.58415	0.233475	1.15192	1;2;4;5	4	MU	WT	Succinate dehydrogenase, subunit A	30775.5	21420.7	17367.1	23187.8	6876.63	0.296563	4.36526	102	3	21762.4	14410.2	24216.3	20129.6	5102.88	0.253501	4.30384	143	3			1.15192	0.204042	UNCHANGED
PFCIRM129_06590	11	6	57.6243	0.549627	0.259932	1.14814	4	1	MU	WT	Undecaprenyl diphosphate synthase (di-trans,poly-cis-decaprenylcistransferase)	2661.21	3225.57	4283.87	3390.21	823.762	0.242982	3.53023	550	3	4160.9	2652.16	2045.29	2952.78	1089.37	0.368931	3.47023	593	3			1.14814	0.199302	UNCHANGED
PFCIRM129_00435	22	12	129.52	0.347187	0.459437	1.14785	2;3;4;5	4	MU	WT	Carbon starvation protein	6670.44	5460.4	5867.29	5999.38	615.737	0.102634	3.77811	377	3	6345.67	5268.11	4066.08	5226.62	1140.36	0.218184	3.71822	416	3			1.14785	0.198934	UNCHANGED
PFCIRM129_11790	52	25	347.25	0.646155	0.189664	1.14717	1;2;3;4;5	5	MU	WT	Xaa-Pro aminopeptidase I	4266.44	8337.24	6838.65	6480.77	2058.86	0.317688	3.81163	355	3	7654.26	5135.09	4158.73	5649.36	1803.62	0.319261	3.752	398	3			1.14717	0.198078	UNCHANGED
PFCIRM129_00430	11	8	93.1644	0.4417	0.354872	1.14356	5	1	MU	WT	Glycerate kinase GlxK/GarK	9647.91	6398.12	6767.11	7604.38	1779.34	0.233989	3.88106	302	3	7084.19	6960.05	5904.95	6649.73	647.98	0.0974446	3.8228	347	3			1.14356	0.193535	UNCHANGED
PFCIRM129_02385	9	5	65.7193	0.837054	0.0772467	1.1434	2;3	2	MU	WT	Ribose-5-phosphate isomerase 3	32472.7	14076.9	14319.4	20289.6	10551.5	0.520044	4.30727	118	3	16889.6	14769.5	21575.7	17744.9	3482.79	0.19627	4.24907	155	3			1.1434	0.193335	UNCHANGED
PFCIRM129_08480	12	5	121.092	0.737932	0.131984	1.14339	2;5	2	MU	WT	NADH-quinone oxidoreductase chain J (NADH dehydrogenase I, chain J)	1808.78	4275.23	3513.3	3199.1	1262.89	0.394764	3.50503	579	3	2577.79	4003.41	1812.55	2797.92	1111.89	0.3974	3.44683	608	3			1.14339	0.193313	UNCHANGED
PFCIRM129_05155	81	50	765.591	0.427196	0.369373	1.14192	1;2;3;4;5	5	MU	WT	ATP synthase subunit alpha (ATPase subunit alpha) (ATP synthase F1 sector subunit alpha)	15779.6	19935.2	14969.4	16894.7	2664.1	0.157688	4.22775	142	3	15179.1	17927.8	11278	14795	3341.47	0.225851	4.17011	187	3			1.14192	0.191467	UNCHANGED
PFCIRM129_08320	11	9	86.3545	0.459541	0.337676	1.14172	5	1	MU	WT	Lipoic acid synthetase	2271.07	3268.35	2774.21	2771.21	498.65	0.179939	3.44267	633	3	2322.04	1913.03	3046.59	2427.22	574.05	0.236505	3.38511	664	3			1.14172	0.191212	UNCHANGED
PFCIRM129_04885	46	18	284.373	0.456159	0.340884	1.14042	2;4;5	3	MU	WT	FeoB, Ferrous iron transport protein B	2032.7	2284.45	2104.11	2140.42	129.744	0.060616	3.3305	727	3	2657.49	1674.28	1298.84	1876.87	701.616	0.373822	3.27343	743	3			1.14042	0.189564	UNCHANGED
PFCIRM129_11685	5	3	62.9166	0.265707	0.575597	1.13873	1;4;5	3	MU	WT	Hypothetical protein	23445.8	17971.3	12405.3	17940.8	5520.3	0.307696	4.25384	136	3	245.377	45971.5	1048.54	15755.1	26171.2	1.66112	4.19742	176	3			1.13873	0.187422	UNCHANGED
PFCIRM129_06140	6	3	29.9416	0.428778	0.367767	1.1363	5	1	MU	WT	Dimethyladenosine transferase (S-adenosylmethionine-6-N , N -adenosyl(rRNA) dimethyltransferase) (16S rRNA dimethylase) (High level kasugamycin resistance protein ksgA) (Kasugamycin dimethyltransferase)	426.604	542.825	599.81	523.08	88.2752	0.168761	2.71857	1072	3	496.679	515.117	369.205	460.334	79.4567	0.172607	2.66307	1059	3			1.1363	0.18435	UNCHANGED
PFCIRM129_05025	14	8	83.0023	0.407621	0.389743	1.13557	1;2;3	3	MU	WT	2-isopropylmalate synthase	2769.69	2951.92	2972.89	2898.17	111.758	0.0385617	3.46212	618	3	1839.62	2586.96	3229.94	2552.17	695.812	0.272635	3.40691	643	3			1.13557	0.183416	UNCHANGED
PFCIRM129_05650	9	2	56.4053	0.453535	0.343389	1.13503	1;4;5	3	MU	WT	Oxidoreductase	1.28777	23.1294	217.948	80.7884	119.285	1.47651	1.90735	1232	3	86.0869	37.2937	90.1507	71.1771	29.4141	0.413253	1.85234	1196	3			1.13503	0.182735	UNCHANGED
PFCIRM129_06815	39	20	286.478	0.297347	0.526736	1.13361	1;2;3;4;5	5	MU	WT	Gamma-glutamyl phosphate reductase (GPR) (Glutamate-5- semialdehyde dehydrogenase) (Glutamyl-gamma-semialdehyde dehydrogenase) (GSA dehydrogenase)	8478.85	6370.59	7801.07	7550.17	1076.29	0.142552	3.87796	305	3	7373.57	6504.83	6102.49	6660.3	649.642	0.0975395	3.82349	345	3			1.13361	0.180923	UNCHANGED
PFCIRM129_07520	43	17	296.132	0.698975	0.155538	1.12805	1;2;3;4;5	5	MU	WT	Acetyl-CoA carboxylase	2638.18	3968.48	5593	4066.55	1479.85	0.363907	3.60923	486	3	5034.34	3842.59	1937.85	3604.93	1561.87	0.433259	3.5569	527	3			1.12805	0.173835	UNCHANGED
PFCIRM129_05935	10	7	84.9328	0.458131	0.33901	1.12788	1;2;5	3	MU	WT	Hypothetical membrane protein	10252.6	8637.2	9212.21	9367.35	818.807	0.0874108	3.97162	250	3	11239.8	7455.05	6220.9	8305.26	2615.25	0.314891	3.91935	293	3			1.12788	0.173615	UNCHANGED
PFCIRM129_11925	20	7	133.514	0.479107	0.319567	1.12686	1;4;5	3	MU	WT	Protein of unknown function FUZZYLOCATION=TRUE	1257.06	855.169	1137.2	1083.14	206.327	0.190489	3.03469	921	3	946.207	816.118	1121.29	961.206	153.14	0.159321	2.98282	912	3			1.12686	0.172306	UNCHANGED
PFCIRM129_03990	6	3	35.2565	0.587361	0.231095	1.12664	3;5	2	MU	WT	20S proteasome alpha-subunit	908.805	605.202	818.708	777.572	155.926	0.20053	2.89074	1008	3	1069.41	723.715	277.377	690.168	397.082	0.575341	2.83896	987	3			1.12664	0.172027	UNCHANGED
PFCIRM129_11100	11	4	69.1625	0.705524	0.151488	1.12458	3;4;5	3	MU	WT	Polypeptide deformylase	6508.96	3928.61	3458.88	4632.15	1642.25	0.354533	3.66578	442	3	4317.89	3336.58	4702.52	4119	704.356	0.171002	3.61479	481	3			1.12458	0.169389	UNCHANGED
PFCIRM129_04660	9	4	54.6714	0.510114	0.292333	1.12456	3;4;5	3	MU	WT	glutathione S-transferase	198.516	267.697	313.215	259.809	57.755	0.222298	2.41465	1158	3	216.226	224.967	251.904	231.032	18.5961	0.0804913	2.36367	1132	3			1.12456	0.169359	UNCHANGED
PFCIRM129_01545	5	2	47.0006	0.490971	0.308944	1.12445	1;5	2	MU	WT	Surface protein with SLH domain	1449.27	1970.21	2262.88	1894.12	412.107	0.217572	3.27741	762	3	1719.08	1717.56	1616.8	1684.48	58.6163	0.0347979	3.22647	765	3			1.12445	0.169226	UNCHANGED
PFCIRM129_01210	12	8	91.5195	0.368771	0.433243	1.12193	4;5	2	MU	WT	Prephenate dehydratase	2034.38	2515.69	1983.58	2177.88	293.65	0.134833	3.33803	722	3	2123.6	1619.25	2080.71	1941.19	279.626	0.144049	3.28807	733	3			1.12193	0.165988	UNCHANGED
PFCIRM129_01340	3	1	13.74	0.904247	0.0437131	1.12166	2	1	MU	WT	Protein of unknown function	508.933	172.716	87.9309	256.527	222.663	0.867993	2.40913	1159	3	140.316	348.623	197.171	228.703	107.674	0.470802	2.35927	1133	3			1.12166	0.165631	UNCHANGED
PFCIRM129_10665	7	3	71.8103	0.419612	0.377152	1.12164	1;3;4;5	4	MU	WT	Phosphatidylethanolamine-binding protein	5230.89	5196.32	4904.38	5110.53	179.364	0.0350969	3.70847	421	3	3397.83	4549.74	5721.3	4556.29	1161.75	0.254977	3.65861	454	3			1.12164	0.165613	UNCHANGED
PFCIRM129_11610	10	6	65.5912	0.492673	0.307442	1.11916	3;4;5	3	MU	WT	1-acylglycerol-3-phosphate O-acyltransferase	1124.62	1132	1217.81	1158.14	51.8048	0.0447309	3.06376	905	3	1086.56	1329.17	688.782	1034.83	323.31	0.312427	3.01487	898	3			1.11916	0.162413	UNCHANGED
PFCIRM129_01740	21	9	120.87	0.992216	0.00339377	1.11895	2;3;4;5	4	MU	WT	GTP cyclohydrolase I (GTP-CH-I)	2927.48	1048.11	1184.16	1719.92	1047.99	0.609326	3.23551	799	3	1447.76	1448.32	1715.15	1537.08	154.212	0.100328	3.1867	792	3			1.11895	0.162148	UNCHANGED
PFCIRM129_11295	47	25	418.431	0.345701	0.461299	1.11784	1;3;4;5	4	MU	WT	Phosphoglycerate kinase	14145.3	14637.6	13967.5	14250.1	347.122	0.0243592	4.15382	174	3	14835.8	13332.6	10075.4	12747.9	2433.43	0.190888	4.10544	212	3			1.11784	0.160712	UNCHANGED
PFCIRM129_00200	16	8	190.033	0.00536168	2.2707	1.11615	1;4;5	3	MU	WT	Succinate dehydrogenase	34103.3	34053.8	34841.9	34333	441.437	0.0128575	4.53571	66	3	30732.7	31767.7	29779.9	30760.1	994.192	0.0323209	4.48799	87	3	x		1.11615	0.158537	UNCHANGED
PFCIRM129_10245	6	4	35.6472	0.439382	0.357158	1.1152	5	1	MU	WT	2-C-methyl-D-erythritol 4-phosphate cytidylyltransferase (4-diphosphocytidyl-2C-methyl-D-erythritol synthase) (MEP cytidylyltransferase) (MCT)	644.876	525.678	556.164	575.573	61.9239	0.107587	2.7601	1060	3	636.779	408.668	502.904	516.117	114.628	0.222098	2.71275	1038	3			1.1152	0.1573	UNCHANGED
PFCIRM129_00320	10	5	71.414	0.656177	0.182979	1.11465	2;4;5	3	MU	WT	Acetyltransferase	4855.88	2762.77	3678.04	3765.57	1049.3	0.278655	3.57583	505	3	4137.75	3195.54	2801.43	3378.24	686.638	0.203253	3.52869	544	3			1.11465	0.156595	UNCHANGED
PFCIRM129_04425	28	14	198.509	0.452195	0.344674	1.11454	4;5	2	MU	WT	Trehalose-6-phosphate synthase (Alpha,alpha-trehalose-phosphate synthase)	4102.99	3107.56	3518.2	3576.25	500.246	0.13988	3.55343	526	3	3765.44	3284.89	2575.86	3208.73	598.434	0.186502	3.50633	563	3			1.11454	0.156447	UNCHANGED
PFCIRM129_08185	10	6	90.9228	0.560373	0.251523	1.11267	1;4;5	3	MU	WT	50S ribosomal protein L24	18481.7	15797.1	13275	15851.3	2603.78	0.164263	4.20006	156	3	9784.53	15834.9	17119.2	14246.2	3916.93	0.274946	4.1537	194	3			1.11267	0.154021	UNCHANGED
PFCIRM129_07270	20	10	160.309	0.436827	0.359691	1.11125	2;4;5	3	MU	WT	Ribonuclease PH (RNase PH) (tRNA nucleotidyltransferase)	6220.56	8074.88	6880.45	7058.63	939.912	0.133158	3.84872	327	3	7657.26	5987.56	5411.05	6351.96	1166.6	0.18366	3.80291	364	3			1.11125	0.152187	UNCHANGED
PFCIRM129_08130	6	3	36.9984	0.335768	0.473961	1.11048	4	1	MU	WT	NAD(P)H-dependent FMN reductase	603.179	583.991	473.532	553.567	69.9732	0.126404	2.74317	1065	3	541.25	505.231	448.994	498.492	46.4959	0.0932732	2.69766	1049	3			1.11048	0.151189	UNCHANGED
PFCIRM129_01070	11	4	73.068	0.911981	0.0400141	1.11013	4;5	2	MU	WT	3-carboxymuconate cyclase	4434.39	2215.57	1842.28	2830.75	1401.28	0.495021	3.4519	626	3	2629.9	2287.78	2732.07	2549.92	232.693	0.0912552	3.40653	644	3			1.11013	0.150733	UNCHANGED
PFCIRM129_00260	41	15	210.204	0.583517	0.233946	1.10898	1;2;3	3	MU	WT	Chromosome partition protein Smc	5940.14	5943.5	5731.7	5871.78	121.329	0.020663	3.76877	383	3	6956.57	6668.68	2259.01	5294.75	2632.97	0.497279	3.72385	410	3			1.10898	0.149236	UNCHANGED
PFCIRM129_00795	26	11	148.631	0.792816	0.100827	1.10793	1;3;4	3	MU	WT	Hypothetical protein	7351.58	3976.11	3500.14	4942.61	2099.76	0.424828	3.69396	428	3	6165.41	3339.9	3878.09	4461.13	1500.28	0.336301	3.64945	459	3			1.10793	0.147863	UNCHANGED
PFCIRM129_00955	18	7	129.159	0.328471	0.483503	1.10553	2;3;4;5	4	MU	WT	transferase	2565.89	2423.72	2539.24	2509.62	75.5728	0.0301133	3.39961	671	3	2661.57	2245.18	1903.45	2270.07	379.672	0.167252	3.35604	683	3			1.10553	0.144733	UNCHANGED
PFCIRM129_04815	29	21	203.382	0.616904	0.209782	1.10483	3;4;5	3	MU	WT	Phosphoketolase pyrophosphate	2300.32	3411.24	3196.74	2969.43	589.315	0.19846	3.47267	606	3	1937.45	2397.19	3728.43	2687.69	930.158	0.346081	3.42938	625	3			1.10483	0.14382	UNCHANGED
PFCIRM129_01935	43	18	305.412	0.530784	0.275082	1.10463	2;3;4;5	4	MU	WT	Polyphosphate kinase	1395.77	1491.25	1607.23	1498.08	105.896	0.0706874	3.17554	837	3	1792.9	1345.45	930.205	1356.19	431.448	0.318133	3.13232	830	3			1.10463	0.143562	UNCHANGED
PFCIRM129_02165	18	10	139.743	0.586829	0.231489	1.10412	1;3;4;5	4	MU	WT	Peptidase_E_like	7355.17	5538.31	4707.09	5866.86	1354.27	0.230834	3.76841	384	3	5577.82	5707.74	4655.28	5313.61	573.824	0.107991	3.72539	409	3			1.10412	0.142895	UNCHANGED
PFCIRM129_12185	17	14	180.565	0.369696	0.432155	1.10379	1;2;3;4;5	5	MU	WT	50S ribosomal protein L9	55503.4	44019	42028	47183.5	7273.74	0.154159	4.67379	45	3	43195.6	40337.4	44706.8	42746.6	2219.06	0.0519119	4.6309	61	3			1.10379	0.142472	UNCHANGED
PFCIRM129_00230	9	5	83.178	0.672923	0.172034	1.10234	3;5	2	MU	WT	Hypothetical protein	4393.43	2921.82	2681.65	3332.3	926.779	0.27812	3.52274	560	3	2704.52	2567.72	3796.59	3022.94	673.483	0.22279	3.48043	587	3			1.10234	0.140565	UNCHANGED
PFCIRM129_07590	46	21	365.339	0.567617	0.245945	1.10118	1;3;4;5	4	MU	WT	Methionyl-tRNA synthetase (Methionine--tRNA ligase) (MetRS)	11925.3	11335.4	11331.5	11530.7	341.694	0.0296333	4.06186	206	3	14626	10559.9	6227.7	10471.2	4199.86	0.401086	4.02	252	3			1.10118	0.139056	UNCHANGED
PFCIRM129_04160	7	3	57.2202	0.658235	0.181619	1.10116	3;4;5	3	MU	WT	Beta-lactamase-like	3833.12	2470.25	2606.88	2970.08	750.528	0.252696	3.47277	605	3	3362.61	2806.16	1922.95	2697.24	725.984	0.269158	3.43092	624	3			1.10116	0.13902	UNCHANGED
PFCIRM129_02665	19	11	122.594	0.520737	0.283382	1.10105	5	1	MU	WT	Glycogen debranching enzyme GlgX	3229.6	3198.41	4030.24	3486.08	471.509	0.135255	3.54234	537	3	4076.97	2773.59	2647.88	3166.15	791.297	0.249924	3.50053	568	3			1.10105	0.138876	UNCHANGED
PFCIRM129_10235	43	19	380.694	0.453736	0.343197	1.10093	1;2;3;4;5	5	MU	WT	Glycine hydroxymethyltransferase precursor	18165	17557.2	18270.8	17997.7	385.124	0.0213985	4.25522	135	3	20651.2	15585	12807	16347.7	3977.34	0.243296	4.21346	167	3			1.10093	0.138717	UNCHANGED
PFCIRM129_00035	3	3	17.2204	0.803726	0.0948922	1.09774	5	1	MU	WT	Arginine biosynthesis bifunctional protein ArgJ (Glutamate N-acetyltransferase) (Ornithine acetyltransferase) (Ornithine transacetylase) (OATase)	813.867	424.453	422.974	553.765	225.257	0.406774	2.74333	1064	3	653.186	349.228	510.955	504.457	152.083	0.301479	2.70282	1044	3			1.09774	0.134543	UNCHANGED
PFCIRM129_11735	2	2	12.0268	0.379877	0.420357	1.64636	5	1	MU	WT	Hypothetical protein	18.1263	74.5479	86.2468	59.6403	36.4249	0.610744	1.77554	1237	3	22.3755	86.3009		54.3382	45.2021	0.831866	1.73511	1206	2			1.09758	0.134321	UNCHANGED
PFCIRM129_04295	21	12	154.362	0.278238	0.555584	1.0974	1;4;5	3	MU	WT	Indole-3-glycerol phosphate synthase (TrpC)	3260.42	3607.86	3774.2	3547.5	262.158	0.0738995	3.54992	532	3	3633.44	3110.73	2953.73	3232.63	355.876	0.110089	3.50956	559	3			1.0974	0.134091	UNCHANGED
PFCIRM129_06845	58	30	437.203	0.586796	0.231513	1.09617	1;3;4;5	4	MU	WT	Ribonuclease, Rne/Rng family	7131.78	5377.43	4871.9	5793.7	1186.05	0.204714	3.76296	387	3	5558.93	5927.83	4369.41	5285.39	814.422	0.154089	3.72308	412	3			1.09617	0.132475	UNCHANGED
PFCIRM129_03810	10	4	75.2095	0.96229	0.0166939	1.09508	4;5	2	MU	WT	endonuclease IV (deoxyribonuclease IV (phage-T4-induced))	4816.85	2079.44	2016.24	2970.84	1599	0.538233	3.47288	603	3	3193.92	2744.95	2199.85	2712.9	497.808	0.183496	3.43343	618	3			1.09508	0.131033	UNCHANGED
PFCIRM129_01005	14	7	109.465	0.59414	0.226111	1.09426	1;2;3;4;5	5	MU	WT	Cytochrome d ubiquinol oxidase subunit I	2715.26	3611.83	3839.41	3388.83	594.328	0.175378	3.53005	551	3	3644.15	3223.96	2422.63	3096.91	620.595	0.200392	3.49093	576	3			1.09426	0.129958	UNCHANGED
PFCIRM129_11055	29	11	191.969	0.62725	0.202559	1.09398	1;2;3;4	4	MU	WT	Hypothetical protein	2098.06	1752.04	1561.77	1803.96	271.889	0.150718	3.25623	780	3	1885.36	2133.04	928.577	1648.99	636.07	0.385732	3.21722	773	3			1.09398	0.129581	UNCHANGED
PFCIRM129_08245	15	12	156.75	0.647476	0.188776	1.09381	1;2;3;4;5	5	MU	WT	30S ribosomal protein S10	20895	14123.2	14812	16610.1	3726.77	0.224368	4.22037	145	3	8916.89	13773.3	22866.3	15185.5	7081.1	0.466306	4.18143	179	3			1.09381	0.129364	UNCHANGED
PFCIRM129_10340	11	6	66.867	0.74469	0.128024	1.09349	1;5	2	MU	WT	Fe-S oxidoreductase	387.342	757.012	575.913	573.422	184.847	0.322358	2.75847	1061	3	495.628	743.543	334.02	524.397	206.272	0.39335	2.71966	1036	3			1.09349	0.128938	UNCHANGED
PFCIRM129_07655	20	15	152.798	0.588201	0.230474	1.0931	1;2;5	3	MU	WT	Methylenetetrahydrofolate dehydrogenase (Bifunctional protein)	1591.45	1437.54	1461.9	1496.96	82.7283	0.055264	3.17521	838	3	1852.48	1433.02	822.879	1369.46	517.736	0.378058	3.13655	824	3			1.0931	0.128431	UNCHANGED
PFCIRM129_06465	9	3	105.004	0.812652	0.0900955	1.09184	2;3;4;5	4	MU	WT	Hypothetical protein	9328.63	4940.12	5628.99	6632.58	2360.11	0.355836	3.82168	349	3	5886.26	5855.41	6482.46	6074.71	353.457	0.058185	3.78353	383	3			1.09184	0.126755	UNCHANGED
PFCIRM129_00555	6	1	39.8027	0.629471	0.201024	1.08992	2;4	2	MU	WT	sugar transporter	1138.74	1561.27	1217.13	1305.71	224.759	0.172135	3.11585	871	3	719.739	1072.52	1801.71	1197.99	551.787	0.460595	3.07845	853	3			1.08992	0.124225	UNCHANGED
PFCIRM129_11830	6	2	58.7173	0.758197	0.120218	1.0896	1;5	2	MU	WT	Methyltransferase	1975.15	3186.01	3566.85	2909.34	831.136	0.285679	3.46379	615	3	3470.86	2260.54	2278.91	2670.1	693.534	0.259741	3.42653	627	3			1.0896	0.123795	UNCHANGED
PFCIRM129_04130	8	6	52.4706	0.647266	0.188917	1.08951	5	1	MU	WT	L-Lactate dehydrogenase	636.055	952.839	789.645	792.846	158.416	0.199807	2.89919	1005	3	583.638	567.41	1032.07	727.707	263.713	0.362389	2.86196	974	3			1.08951	0.123684	UNCHANGED
PFCIRM129_11840	4	1	37.6894	0.545071	0.263547	1.08942	4;5	2	MU	WT	glycosyltransferase (glycogen synthase)	1517.79	1436.26	1493.29	1482.44	41.8343	0.0282198	3.17098	841	3	1738.46	962.499	1381.32	1360.76	388.387	0.285419	3.13378	827	3			1.08942	0.123566	UNCHANGED
PFCIRM129_07145	14	6	96.6241	0.620115	0.207528	1.08854	4;5	2	MU	WT	Protein-tyrosine phosphatase	1725.28	2141.68	2172.99	2013.32	249.935	0.124141	3.30391	749	3	2736.55	1757.81	1054.3	1849.55	844.869	0.456796	3.26707	745	3			1.08854	0.122397	UNCHANGED
PFCIRM129_09865	23	13	171.309	0.521761	0.282528	1.08501	3;4;5	3	MU	WT	Glycogen debranching enzyme GlgX Isoamylase	4758.9	4249.83	3883.8	4297.51	439.492	0.102267	3.63322	469	3	3112.14	4529.66	4240.61	3960.8	749.041	0.189113	3.59778	494	3			1.08501	0.117707	UNCHANGED
PFCIRM129_01600	5	1	23.9316	0.673596	0.1716	1.08493	4	1	MU	WT	Protein of unknown function	582.319	912.517	1135.03	876.624	278.101	0.317241	2.94281	980	3	1206.15	963.447	254.404	808.001	494.548	0.612064	2.90741	956	3			1.08493	0.117601	UNCHANGED
PFCIRM129_11020	28	14	226.37	0.63622	0.196393	1.08455	2;3;4;5	4	MU	WT	Transcription termination/ antitermination factor NusA	8218.13	6012.95	6294.87	6841.98	1200.08	0.1754	3.83518	341	3	4925.88	5019.99	8979.96	6308.61	2313.93	0.366789	3.79993	366	3			1.08455	0.117091	UNCHANGED
PFCIRM129_00300	4	4	62.0299	0.488154	0.311443	1.08253	1;5	2	MU	WT	Hypothetical protein	27942.1	22494.6	20542.8	23659.8	3834.83	0.162082	4.37401	99	3	21322.1	21522.9	22723.2	21856	757.62	0.0346641	4.33957	132	3			1.08253	0.114407	UNCHANGED
PFCIRM129_05435	15	8	122.568	0.63253	0.198919	1.08124	3;4;5	3	MU	WT	Metal binding protein	2931.88	2333.64	3049.89	2771.8	384.021	0.138546	3.44276	632	3	3740.11	2165.69	1784.8	2563.53	1036.59	0.404362	3.40884	641	3			1.08124	0.112692	UNCHANGED
PFCIRM129_07815	6	4	38.8944	0.560076	0.251753	1.07893	2;3	2	MU	WT	transcription initiation factor	1867.96	1677.76	1830.53	1792.08	100.76	0.0562251	3.25336	784	3	1715.53	1231.27	2036.16	1660.99	405.209	0.243957	3.22037	771	3			1.07893	0.109597	UNCHANGED
PFCIRM129_06395	9	6	78.346	0.557939	0.253413	1.07737	4	1	MU	WT	Molybdenum cofactor synthesis domain	3785.02	4129.84	3924.92	3946.59	173.425	0.0439429	3.59622	495	3	4019.78	4275.38	2694.33	3663.17	848.71	0.231688	3.56386	520	3			1.07737	0.107516	UNCHANGED
PFCIRM129_02160	6	3	41.8444	0.879428	0.0557996	1.07679	2;3	2	MU	WT	Low molecular weight protein-tyrosine-phosphatase (protein-tyrosine-phosphatase)	1417.35	736.328	737.328	963.669	392.901	0.407714	2.98393	957	3	1114.66	864.604	705.565	894.944	206.23	0.230439	2.9518	935	3			1.07679	0.106741	UNCHANGED
PFCIRM129_07835	70	49	834.867	0.255703	0.592263	1.07678	1;2;3;4;5	5	MU	WT	60 kDa chaperonin 1 (Protein Cpn60 1) (groEL protein 1) (Heat shock protein 60 1)	147641	134656	131162	137820	8683.08	0.0630031	5.13931	2	3	128886	137047	118043	127992	9533.79	0.0744873	5.10718	16	3			1.07678	0.106728	UNCHANGED
PFCIRM129_05565	26	11	181.712	0.748421	0.125854	1.07552	1;2;3;4;5	5	MU	WT	chromosome partitioning protein	6429.26	4110.54	4196.14	4911.98	1314.7	0.267651	3.69126	432	3	5459.84	4436.46	3804.97	4567.09	835.13	0.182858	3.65964	452	3			1.07552	0.10503	UNCHANGED
PFCIRM129_08935	84	51	810.107	0.635907	0.196606	1.07547	1;2;3;4;5	5	MU	WT	FAD linked oxidase domain protein	14192.2	17236.7	17484.1	16304.3	1833.31	0.112443	4.2123	149	3	19166.3	16064.6	10249.6	15160.2	4526.62	0.298586	4.1807	180	3			1.07547	0.104969	UNCHANGED
PFCIRM129_11210	29	11	257.323	0.691656	0.16011	1.07546	1;2;3;4;5	5	MU	WT	ABC-type transport system involved in Fe-S cluster assembly, ATPase component, SufC	25724.2	17374.9	19502.8	20867.3	4338.7	0.207918	4.31947	115	3	24523.5	19240.7	14445.3	19403.2	5041.03	0.259805	4.28787	148	3			1.07546	0.104954	UNCHANGED
PFCIRM129_08160	16	11	216.55	0.672108	0.172561	1.07524	1;2;5	3	MU	WT	50S ribosomal protein L6	56548.5	39103.4	40370.2	45340.7	9726.89	0.214529	4.65649	47	3	47970.4	41560.8	36973.2	42168.1	5523.71	0.130993	4.62498	63	3			1.07524	0.104652	UNCHANGED
PFCIRM129_10295	56	34	585.616	0.652488	0.185428	1.0749	1;2;3;4;5	5	MU	WT	Methylmalonyl-CoA carboxytransferase 12S subunit (EC2.1.3.1) (Transcarboxylase 12S subunit). 610 bp	43651.9	51230.7	54147.8	49676.8	5417.76	0.10906	4.69615	40	3	59376.2	52242.2	27027.9	46215.5	16995.4	0.367743	4.66479	56	3			1.0749	0.104197	UNCHANGED
PFCIRM129_06350	7	5	47.3216	0.537796	0.269383	1.07421	1;3;4;5	4	MU	WT	Hypothetical protein	2532.44	2459.59	2342.2	2444.74	95.9837	0.0392613	3.38823	678	3	2695.74	2373.51	1758.3	2275.85	476.285	0.209278	3.35714	682	3			1.07421	0.103276	UNCHANGED
PFCIRM129_04855	8	4	67.3689	0.837236	0.0771524	1.07286	2;3	2	MU	WT	Transcriptional repressor nrdR	4535.09	2738.95	2545.95	3273.33	1096.97	0.335125	3.51499	570	3	3445.85	3215.86	2491.35	3051.02	498.143	0.163271	3.48444	584	3			1.07286	0.101467	UNCHANGED
PFCIRM129_04015	57	27	324.537	0.707385	0.150344	1.0728	2;3;5	3	MU	WT	methionine synthase (5-methyltetrahydrofolate:L-homocysteine S-methyltransferase)	1450.01	1270.75	932.473	1217.75	262.81	0.215817	3.08556	889	3	1521.94	1272.21	611.183	1135.11	470.603	0.414588	3.05504	871	3			1.0728	0.10138	UNCHANGED
PFCIRM129_01995	11	7	77.2715	0.416276	0.380619	1.07027	4;5	2	MU	WT	GTP-binding protein typA/BipA (Tyrosine phosphorylated protein A)	3834.99	4456	4304.32	4198.44	323.759	0.0771142	3.62309	478	3	4277.76	3469.47	4021.17	3922.8	413.027	0.105289	3.5936	498	3			1.07027	0.0979697	UNCHANGED
PFCIRM129_00190	4	1	37.5989	0.624821	0.204244	1.06953	4;5	2	MU	WT	Signal peptidase I	2738.37	850.046	142.223	1243.55	1342.06	1.07922	3.09466	886	3	810.647	1688.36	989.103	1162.7	463.892	0.398977	3.06547	862	3			1.06953	0.0969785	UNCHANGED
PFCIRM129_10165	20	10	140.669	0.452666	0.344222	1.06886	4;5	2	MU	WT	Hypothetical protein	2892.51	2784.05	3121.83	2932.8	172.455	0.0588024	3.46728	612	3	2328.71	2916.04	2986.78	2743.85	361.25	0.131658	3.43836	613	3			1.06886	0.0960774	UNCHANGED
PFCIRM129_03040	5	2	30.6324	0.85445	0.0683136	1.06517	4;5	2	MU	WT	Hypothetical protein	1383.69	847.704	785.39	1005.59	328.918	0.327088	3.00242	938	3	1108.89	928.522	794.786	944.064	157.626	0.166965	2.975	918	3			1.06517	0.0910902	UNCHANGED
PFCIRM129_05975	5	4	43.0179	0.378522	0.421909	1.06461	5	1	MU	WT	Hypothetical protein	3579.4	3085.94	2994.51	3219.95	314.629	0.0977123	3.50785	576	3	2877.1	3136.29	3060.24	3024.54	133.231	0.04405	3.48066	586	3			1.06461	0.0903216	UNCHANGED
PFCIRM129_02945	14	7	96.5909	0.724592	0.139906	1.06443	1;5	2	MU	WT	NUDIX hydrolase	2648.9	1978.07	1779.17	2135.38	455.706	0.213408	3.32947	730	3	2054.26	2251.57	1712.52	2006.12	272.729	0.135949	3.30236	722	3			1.06443	0.0900854	UNCHANGED
PFCIRM129_03710	44	20	307.568	0.71239	0.147282	1.06382	2;3;4;5	4	MU	WT	Glycosyltransferase	3125.7	3835.52	4626.29	3862.5	750.661	0.194346	3.58687	501	3	5100.37	3595.87	2196.12	3630.79	1452.44	0.400034	3.56	526	3			1.06382	0.0892546	UNCHANGED
PFCIRM129_01135	59	25	491.438	0.808758	0.0921813	1.06227	2;3;4;5	4	MU	WT	Argininosuccinate synthase	6095.15	9496.24	9724.22	8438.54	2032.63	0.240875	3.92627	278	3	7070.23	8010.37	8750.98	7943.86	842.344	0.106037	3.90003	302	3			1.06227	0.0871529	UNCHANGED
PFCIRM129_04300	17	7	88.4096	0.685587	0.163938	1.06209	2;4	2	MU	WT	anthranilate synthase component I	2938.55	2407.1	2044.23	2463.29	449.803	0.182602	3.39152	674	3	2601.41	2112.07	2244.4	2319.3	253.122	0.109137	3.36536	678	3			1.06209	0.0869017	UNCHANGED
PFCIRM129_02395	7	6	63.7003	0.509967	0.292458	1.06152	5	1	MU	WT	Sulfate adenylyltransferase subunit 2 (Sulfate adenylate transferase) (SAT) (ATP-sulfurylase small subunit) (Mitomycin biosynthesis protein V)	3773.07	3519.44	3620.89	3637.8	127.66	0.0350926	3.56084	519	3	4053.28	3249.43	2978.19	3426.97	559.101	0.163147	3.53491	538	3			1.06152	0.0861329	UNCHANGED
PFCIRM129_05285	36	18	313.275	0.704605	0.152054	1.06076	1;2;4;5	4	MU	WT	Dihydroxyacetone kinase	13263.5	18674.7	18556.5	16831.5	3090.62	0.183621	4.22612	143	3	15520.5	16827	15254.8	15867.4	841.547	0.0530361	4.20051	175	3			1.06076	0.0850988	UNCHANGED
PFCIRM129_11580	17	5	104.364	0.888784	0.051204	1.06048	4;5	2	MU	WT	5,10-methylenetetrahydrofolate reductase	85.8049	154.274	160.387	133.489	41.4083	0.310201	2.12544	1201	3	97.1143	142.3	138.213	125.876	24.9921	0.198545	2.09994	1171	3			1.06048	0.0847143	UNCHANGED
PFCIRM129_00290	8	5	63.7573	0.797738	0.0981396	1.06033	2;5	2	MU	WT	Phosphopantetheine adenylyltransferase (Pantetheine- phosphate adenylyltransferase) (PPAT) (Dephospho-CoA pyrophosphorylase)	4477.32	2891.57	3003.04	3457.31	885.109	0.256011	3.53874	543	3	3476.59	3008.76	3296.42	3260.59	235.969	0.0723699	3.5133	554	3			1.06033	0.0845179	UNCHANGED
PFCIRM129_11220	44	18	347.373	0.695442	0.157739	1.05906	2;3;4;5	4	MU	WT	FeS assembly protein SufD	2993.54	3863.53	3595.29	3484.12	445.519	0.127871	3.54209	538	3	4078.03	4066.67	1724.77	3289.83	1355.39	0.411994	3.51717	553	3			1.05906	0.082783	UNCHANGED
PFCIRM129_11660	17	7	132.319	0.639076	0.194447	1.05887	1;2;3;5	4	MU	WT	Anthranilate phosphoribosyltransferase	6935.38	6330.75	6686.4	6650.84	303.881	0.0456906	3.82288	348	3	7899.77	6338.64	4604.91	6281.11	1648.19	0.262404	3.79804	367	3			1.05887	0.0825187	UNCHANGED
PFCIRM129_00390	35	21	499.161	0.587529	0.230971	1.0587	1;2;3;4;5	5	MU	WT	cysteine synthase 2	71055.2	70676.2	73934.7	71888.7	1781.96	0.0247878	4.85666	20	3	82482.9	66812.3	54412.4	67902.5	14067	0.207164	4.83189	38	3			1.0587	0.0822993	UNCHANGED
PFCIRM129_10585	9	6	113.204	0.764123	0.116837	1.05831	1;4;5	3	MU	WT	Endoribonuclease L-PSP	19526.3	15305.3	12695.5	15842.4	3446.96	0.217578	4.19982	157	3	18176.3	13926.8	12805.3	14969.5	2833.26	0.189269	4.17521	185	3			1.05831	0.0817635	UNCHANGED
PFCIRM129_10450	2	1	11.1899	0.648709	0.18795	1.05778	4	1	MU	WT	Hypothetical protein	487.226	531.736	591.004	536.655	52.0636	0.0970149	2.7297	1067	3	500.744	624.932	396.345	507.34	114.436	0.225561	2.7053	1041	3			1.05778	0.0810418	UNCHANGED
PFCIRM129_09510	6	2	25.4423	0.750912	0.124411	1.0562	3	1	MU	WT	Protein of unknown function	339.982	225.062	279.832	281.625	57.4809	0.204104	2.44967	1144	3	266.334	261.07	272.519	266.641	5.73065	0.021492	2.42593	1117	3			1.0562	0.0788779	UNCHANGED
PFCIRM129_04920	39	16	296.458	0.668779	0.174717	1.05556	2;3;4;5	4	MU	WT	RecA (Recombinase A)	3614.22	3560.34	3613.87	3596.14	31.0106	0.00862328	3.55584	523	3	4063.52	3903.53	2253.54	3406.86	1002.01	0.294114	3.53235	540	3			1.05556	0.078006	UNCHANGED
PFCIRM129_10975	20	14	160.969	0.67427	0.171166	1.05489	1;2;3;4;5	5	MU	WT	Dihydrodipicolinate reductase (DHPR)	6422.97	7202.76	6140.58	6588.77	550.16	0.0834996	3.8188	354	3	7002.95	7285.45	4449.39	6245.93	1562.25	0.250122	3.7956	369	3			1.05489	0.077093	UNCHANGED
PFCIRM129_11795	7	4	42.6908	0.86306	0.0639591	1.05329	2;3;5	3	MU	WT	Hypothetical protein	1640.4	2250.21	2831.18	2240.6	595.448	0.265754	3.35036	712	3	2361.5	2115.75	1904.47	2127.24	228.734	0.107526	3.32782	706	3			1.05329	0.0749005	UNCHANGED
PFCIRM129_07680	2	2	10.4214	0.701523	0.153958	1.05027	5	1	MU	WT	Phospholipase D/Transphosphatidylase	657.296	1394.15	1032.7	1028.05	368.446	0.358395	3.01201	930	3	1780.33	815.861	340.337	978.842	733.699	0.749559	2.99071	908	3			1.05027	0.070758	UNCHANGED
PFCIRM129_12370	9	6	49.197	0.637909	0.195241	1.04934	4	1	MU	WT	Protein of unknown function	706.472	539.758	598.444	614.891	84.5655	0.137529	2.7888	1042	3	559.529	622.008	576.399	585.979	32.3221	0.0551592	2.76788	1017	3			1.04934	0.0694836	UNCHANGED
PFCIRM129_07385	6	2	36.5571	0.999098	0.000391969	1.04796	1;2;3;5	4	MU	WT	Hypothetical protein	887.787	661.496	398.83	649.371	244.703	0.376831	2.81249	1029	3	581.112	713.275	564.577	619.655	81.4982	0.131522	2.79215	1001	3			1.04796	0.0675781	UNCHANGED
PFCIRM129_06620	14	7	92.5485	0.771896	0.112441	1.04456	4;5	2	MU	WT	GTP-binding protein	791.307	686.502	560.997	679.602	115.31	0.169672	2.83225	1026	3	617.719	546.009	788.098	650.609	124.35	0.191129	2.81332	995	3			1.04456	0.0629001	UNCHANGED
PFCIRM129_11280	4	4	35.8702	0.810838	0.091066	1.04197	5	1	MU	WT	electron transport protein	1794.25	2652.31	2341.02	2262.53	434.38	0.191989	3.35459	706	3	1949.85	2676.24	1888.09	2171.39	438.299	0.201852	3.33674	700	3			1.04197	0.0593163	UNCHANGED
PFCIRM129_06040	7	2	39.5991	0.806599	0.0933422	1.04191	2;4	2	MU	WT	tetR-family transcriptional regulator	1378.03	1055.67	927.333	1120.34	232.203	0.20726	3.04935	911	3	1394.65	918.468	912.72	1075.28	276.597	0.257233	3.03152	888	3			1.04191	0.0592313	UNCHANGED
PFCIRM129_08150	14	8	141.483	0.986508	0.00589949	1.04136	1;2;5	3	MU	WT	30S ribosomal protein S5	91653.4	49944.1	47026.8	62874.8	24965.7	0.39707	4.79848	25	3	67564.3	56487.9	57079.9	60377.4	6231.12	0.103203	4.78087	45	3			1.04136	0.0584738	UNCHANGED
PFCIRM129_04600	8	6	62.5141	0.999371	0.00027332	1.04112	3;4	2	MU	WT	L-methionine (S)-S-oxide reductase	5497.38	2546.95	2375.05	3473.12	1755.16	0.505354	3.54072	540	3	2409.08	3011.81	4587	3335.96	1124.56	0.337103	3.52322	549	3			1.04112	0.0581308	UNCHANGED
PFCIRM129_11405	53	36	591.157	0.883594	0.0537475	1.03843	1;2;3;4;5	5	MU	WT	30S ribosomal protein S1	67188.5	43469.8	46690.2	52449.5	12865.5	0.245293	4.71974	37	3	53184	43705.9	54636.3	50508.7	5936.02	0.117525	4.70337	53	3			1.03843	0.0543975	UNCHANGED
PFCIRM129_08040	24	14	243.349	0.88888	0.0511567	1.03773	1;4;5	3	MU	WT	50S ribosomal protein L17	26412.5	16271.7	19376.8	20687	5195.81	0.251163	4.3157	116	3	23483.2	19093.8	17227.4	19934.8	3211.55	0.161103	4.29961	144	3			1.03773	0.0534379	UNCHANGED
PFCIRM129_03860	25	14	170.931	0.769267	0.113923	1.03695	2;3;5	3	MU	WT	polar amino acid ABC transporter, ATP binding component	4813.51	4590.49	3746.95	4383.65	562.56	0.128331	3.64184	458	3	5340.31	4417.72	2924.33	4227.45	1219.18	0.288396	3.62608	476	3			1.03695	0.0523442	UNCHANGED
PFCIRM129_07065	14	8	81.6519	0.762937	0.117511	1.03399	3;4;5	3	MU	WT	phosphoenolpyruvate-protein phosphoryltransferase PptE	1581.34	1375.6	1283.33	1413.42	152.561	0.107937	3.15027	847	3	1368.68	1071.41	1660.81	1366.96	294.703	0.215589	3.13576	825	3			1.03399	0.0482182	UNCHANGED
PFCIRM129_05925	6	4	57.1561	0.690204	0.161023	1.03343	2;3;5	3	MU	WT	LMBE-related protein	1986.43	2644.31	2529.95	2386.89	351.496	0.147261	3.37783	689	3	3034.92	3140.98	753.161	2309.68	1349.03	0.584076	3.36355	680	3			1.03343	0.0474389	UNCHANGED
PFCIRM129_03070	8	4	64.507	0.933621	0.0298292	1.02878	4;5	2	MU	WT	ABC transporter, ATP-binding protein	3306.88	4965.97	4996.63	4423.16	966.85	0.218588	3.64573	452	3	4135.77	4063.96	4698.49	4299.41	347.476	0.0808194	3.63341	471	3			1.02878	0.0409389	UNCHANGED
PFCIRM129_10375	9	3	51.442	0.782602	0.106459	1.0274	4	1	MU	WT	IolE (Myo-inositol catabolism IolAEprotein) ( Inosose dehydratase) ( 2-keto-myo-inositol dehydratase)	497.859	589.512	536.469	541.28	46.0151	0.0850117	2.73342	1066	3	655.225	547.228	378.076	526.843	139.694	0.265154	2.72168	1034	3			1.0274	0.0390025	UNCHANGED
PFCIRM129_05560	25	8	169.457	0.800499	0.096639	1.02481	2;4;5	3	MU	WT	Chromosome partitioning protein	2797.36	1138.35	952.621	1629.44	1015.7	0.623342	3.21204	811	3	1460.02	1564.64	1745.3	1589.99	144.318	0.090767	3.20139	784	3			1.02481	0.0353631	UNCHANGED
PFCIRM129_05370	15	6	79.1061	0.839646	0.0759037	1.0235	2;3	2	MU	WT	Glycosyl transferase, group 1	2871.1	1536.2	1758.48	2055.26	715.225	0.347997	3.31287	739	3	1260.42	1510.62	3253.17	2008.07	1085.52	0.540579	3.30278	720	3			1.0235	0.0335121	UNCHANGED
PFCIRM129_08455	33	15	263.764	0.784404	0.10546	1.02319	2;3;4;5	4	MU	WT	Heptaprenyl diphosphate synthase component II	6592.4	6926.3	7368.94	6962.55	389.538	0.0559477	3.84277	334	3	7954.46	7030.32	5429.42	6804.73	1277.55	0.187744	3.83281	336	3			1.02319	0.0330769	UNCHANGED
PFCIRM129_02445	44	31	377.485	0.889352	0.0509265	1.02256	1;3;4;5	4	MU	WT	NAD(P)(+) transhydrogenase (AB-specific).	4877.76	15989.9	10457.5	10441.7	5556.1	0.532105	4.01877	230	3	16193.9	10823.2	3616.98	10211.4	6310.76	0.618013	4.00908	255	3			1.02256	0.0321849	UNCHANGED
PFCIRM129_00195	12	6	127.359	0.820502	0.0859205	1.02187	1;2;4;5	4	MU	WT	50S ribosomal protein L19	23838	9587.85	9548.64	14324.8	8238.67	0.575132	4.15609	170	3	15523	13406.1	13125.8	14018.3	1310.64	0.0934951	4.14669	198	3			1.02187	0.0312087	UNCHANGED
PFCIRM129_04825	19	9	125.424	0.804926	0.0942439	1.02156	3;4;5	3	MU	WT	DeoR transcriptional regulator	4281.75	4991.51	4857.27	4710.18	377.052	0.0800505	3.67304	440	3	5737.2	4012.93	4082.25	4610.79	976.115	0.211702	3.66378	451	3			1.02156	0.0307677	UNCHANGED
PFCIRM129_10660	6	2	29.8576	0.613881	0.211916	1.02011	3	1	MU	WT	DeaD/DeaH box helicase	444.486	369.432	368.786	394.235	43.5202	0.110392	2.59575	1107	3	555.453	545.486	58.4535	386.464	284.109	0.73515	2.58711	1083	3			1.02011	0.0287207	UNCHANGED
PFCIRM129_07945	22	14	226.166	0.953537	0.0206624	1.01969	1;2;3;4;5	5	MU	WT	30S ribosomal protein S9	66994.3	50471.6	44150.9	53872.3	11795.3	0.218949	4.73137	35	3	46001.8	54704.5	57789.6	52832	6112.91	0.115705	4.7229	48	3			1.01969	0.0281318	UNCHANGED
PFCIRM129_08050	34	15	327.203	0.994612	0.00234645	1.0194	1;2;3;4;5	5	MU	WT	30S ribosomal protein S4	49367.7	30199.6	32990	37519.1	10355.6	0.276009	4.57425	62	3	40383	33035.1	36997.2	36805.1	3677.74	0.0999248	4.56591	71	3			1.0194	0.0277193	UNCHANGED
PFCIRM129_08540	5	4	32.937	0.897295	0.0470649	1.01861	5	1	MU	WT	Menaquinone-specific isochorismate synthase	1967.33	2285.15	2861.23	2371.23	453.123	0.191092	3.37497	693	3	2180.17	1889.3	2914.24	2327.9	528.202	0.2269	3.36696	677	3			1.01861	0.026607	UNCHANGED
PFCIRM129_07170	9	5	90.8737	0.960994	0.0172793	1.01776	1;2;5	3	MU	WT	Hypothetical protein	29229.8	19969.4	14945.1	21381.4	7246.28	0.338905	4.33004	110	3	23282	22570.8	17172.6	21008.4	3340.94	0.159029	4.32239	137	3			1.01776	0.0253906	UNCHANGED
PFCIRM129_04905	11	5	82.3387	0.570387	0.24383	1.01761	3;4;5	3	MU	WT	ATP-binding protein of ABC transporter for glutamate	1398.8	1197.31	919.419	1171.84	240.702	0.205405	3.06887	902	3	1797.3	1572.41	84.9871	1151.57	930.503	0.808033	3.06129	866	3			1.01761	0.0251825	UNCHANGED
PFCIRM129_09360	11	5	71.0292	0.704651	0.152026	1.01713	4;5	2	MU	WT	Protein of unknown function FUZZYLOCATION=TRUE	1163.37	1183.51	1558.36	1301.75	222.461	0.170894	3.11453	872	3	2030.58	1385	423.909	1279.83	808.481	0.63171	3.10715	839	3			1.01713	0.0244983	UNCHANGED
PFCIRM129_11250	15	9	154.935	0.825022	0.0835343	1.01628	4;5	2	MU	WT	Glutamine amidotransferase subunit pdxT (Glutamine amidotransferase glutaminase subunit pdxT)	5260.71	4074.36	4741.48	4692.18	594.707	0.126744	3.67137	441	3	5977.63	4935.68	2937.79	4617.03	1544.77	0.33458	3.66436	450	3			1.01628	0.0232932	UNCHANGED
PFCIRM129_06175	9	4	67.6333	0.972593	0.012069	1.01226	3;4;5	3	MU	WT	Hypothetical protein	10404.2	7132.16	6041.86	7859.39	2270.25	0.288858	3.89539	291	3	8251.41	6461.97	8579.29	7764.22	1139.63	0.14678	3.8901	305	3			1.01226	0.0175757	UNCHANGED
PFCIRM129_03695	41	20	240.826	0.893992	0.0486665	1.01129	2;3;4;5	4	MU	WT	Glycosyltransferase, family 2	2622.32	3032.4	3227.18	2960.63	308.752	0.104286	3.47138	608	3	3435.15	2599.26	2748.34	2927.59	445.841	0.15229	3.46651	598	3			1.01129	0.0161947	UNCHANGED
PFCIRM129_03845	17	8	143.857	0.88971	0.0507516	1.0097	1;2;3;4;5	5	MU	WT	polar amino acid ABC transporter, binding protein component	4843.94	3795.44	4662.69	4434.02	560.404	0.126387	3.6468	450	3	4125.84	3482.98	5565.45	4391.42	1066.33	0.242822	3.64261	463	3			1.0097	0.0139279	UNCHANGED
PFCIRM129_10840	7	2	50.4959	0.996331	0.00159621	1.00786	4	1	MU	WT	Ketopantoate reductase ApbA/PanE	504.457	396.053	348.144	416.218	80.0839	0.192408	2.61932	1100	3	439.052	364.838	435.023	412.971	41.7331	0.101056	2.61592	1078	3			1.00786	0.0112987	UNCHANGED
PFCIRM129_04190	9	5	73.7683	0.997188	0.00122287	1.00651	1;2;3;5	4	MU	WT	Preprotein translocase subunit YajC	3169.28	3388.45	4416.98	3658.24	666.17	0.182101	3.56327	515	3	3948.99	3223.11	3731.66	3634.59	372.552	0.102502	3.56046	525	3			1.00651	0.0093566	UNCHANGED
PFCIRM129_05655	4	1	18.2126	0.422124	0.374559	1.50874	4	1	MU	WT	Transcriptional regulator, TetR family	179.074	72.4656	333.006	194.849	130.985	0.672238	2.2897	1179	3	171.819	215.62		193.719	30.9724	0.159883	2.28717	1143	2			1.00583	0.00838639	UNCHANGED
PFCIRM129_06070	51	29	525.496	0.9645	0.015698	1.00574	1;2;3;4;5	5	MU	WT	Enolase 1	20456.9	28796	32316.3	27189.8	6090.69	0.224007	4.43441	85	3	19497	30060.2	31546.6	27034.6	6569.92	0.243019	4.43192	102	3			1.00574	0.00825695	UNCHANGED
PFCIRM129_08460	6	4	55.2155	0.970425	0.0130379	1.00567	4;5	2	MU	WT	NADH dehydrogenase I chain N	887.276	1020.87	1142.98	1017.04	127.896	0.125753	3.00734	935	3	1123.12	922.034	988.785	1011.31	102.417	0.101271	3.00489	902	3			1.00567	0.00815072	UNCHANGED
PFCIRM129_09215	6	2	32.6796	0.773905	0.111312	1.00526	2	1	MU	WT	conjugal transfer protein traA PSEUDO=TRUE	1220.71	1015.69	994.931	1077.11	124.793	0.115859	3.03226	922	3	1485.71	1254.81	473.928	1071.48	530.218	0.494846	3.02998	892	3			1.00526	0.00756301	UNCHANGED
PFCIRM129_00080	7	5	53.2935	0.91072	0.0406149	1.00508	4;5	2	MU	WT	Translation initiation factor IF-3	16825.7	13514.9	12682.6	14341.1	2191.63	0.152822	4.15658	169	3	17127.4	15485.3	10193.2	14268.6	3623.71	0.253963	4.15438	193	3			1.00508	0.00730637	UNCHANGED
PFCIRM129_02555	29	17	270.993	0.899786	0.045861	1.0037	1;2;3;4;5	5	MU	WT	Heat shock protein 20 1 (20 kDa chaperone 1)	29486.3	21082.2	14339.4	21636	7588.58	0.350739	4.33518	109	3	18012.6	21970.4	24685.4	21556.1	3355.67	0.155671	4.33357	134	3			1.0037	0.00533287	UNCHANGED
PFCIRM129_07080	5	4	36.4251	0.992068	0.00345875	1.00184	5	1	MU	WT	DhaK PTS-dependent dihydroxyacetone kinase, dihydroxyacetone-binding subunit	5486.38	3698.5	3785.34	4323.41	1008.1	0.233173	3.63583	466	3	5212.98	4417.15	3316.32	4315.48	952.41	0.220696	3.63503	468	3			1.00184	0.00264717	UNCHANGED
PFCIRM129_06470	14	6	119.941	0.999138	0.000374669	1.00093	1;2;3;4;5	5	MU	WT	Thioredoxine	31084.9	20191	11980.3	21085.4	9583.62	0.454515	4.32398	114	3	11664.7	21276.5	30256.3	21065.8	9297.61	0.44136	4.32358	136	3			1.00093	0.00133985	UNCHANGED
PFCIRM129_10155	13	7	91.2194	0.986013	0.00611738	1.00082	3;4;5	3	MU	WT	ABC transporter ATP-binding protein	4725.78	4014.82	3362.35	4034.32	681.928	0.169032	3.60577	488	3	4221.49	3227.21	4644.34	4031.01	727.512	0.180479	3.60541	489	3			1.00082	0.00118265	UNCHANGED
PFCIRM129_09285	12	6	79.1467	0.688105	0.162345	1.00033	3;4	2	MU	WT	Betaine-aldehyde dehydrogenase	1391.43	1966.19	2171.21	1842.94	404.239	0.219344	3.26551	773	3	2788.04	2337.99	400.959	1842.33	1268.39	0.688468	3.26537	747	3			1.00033	0.000477734	UNCHANGED
PFCIRM129_08535	17	7	105.02	0.93913	0.0272745	1.00091	4;5	2	WT	MU	electron transfer oxidoreductase	1617.39	1749.46	1536.92	1634.59	107.307	0.0656477	3.21341	809	3	1905.07	1312.55	1690.63	1636.08	299.999	0.183364	3.21381	777	3			0.999087	-0.00131716	UNCHANGED
PFCIRM129_07855	21	11	142.802	0.868825	0.0610679	1.00114	4;5	2	WT	MU	ATP-binding protein opuCA of Glycine betaine/carnitine/choline ABC transporter	4451.5	4686.45	5198.87	4778.94	382.173	0.0799703	3.67933	438	3	5831.87	5512.02	3009.24	4784.37	1545.61	0.323054	3.67983	439	3			0.998864	-0.00163946	UNCHANGED
PFCIRM129_04835	26	15	209.65	0.896898	0.0472569	1.00354	2;3;4;5	4	WT	MU	Anaerobic glycerol-3-phosphate dehydrogenase subunit B	5301.37	8365.37	7365.32	7010.69	1562.48	0.222871	3.84576	331	3	7535.4	7048.71	6522.43	7035.51	506.613	0.072008	3.8473	328	3			0.996471	-0.00510005	UNCHANGED
PFCIRM129_07175	9	2	80.6633	0.875642	0.0576736	1.00377	2;3;4;5	4	WT	MU	Bcp Putative peroxiredoxin (Thioredoxin reductase)	4078.42	2251.58	2035.72	2788.57	1122.24	0.402443	3.44538	630	3	2979.77	3205.47	2212	2799.08	520.8	0.186061	3.44702	607	3			0.996244	-0.0054284	UNCHANGED
PFCIRM129_08610	42	20	433.568	0.875566	0.0577112	1.00481	1;2;3;4;5	5	WT	MU	Transaldolase 1	18876.9	16192.8	25156.2	20075.3	4600.27	0.229151	4.30266	122	3	19877.5	20017	20621.2	20171.9	395.29	0.0195961	4.30475	142	3			0.995211	-0.0069263	UNCHANGED
PFCIRM129_06125	7	5	50.4946	0.822465	0.0848826	1.00489	5	1	WT	MU	Aspartate carbamoyltransferase	935.607	2222.8	2124.84	1761.08	716.558	0.406885	3.24578	792	3	1665.87	1601.7	2041.5	1769.69	237.57	0.134244	3.2479	753	3			0.995137	-0.00703339	UNCHANGED
PFCIRM129_07410	27	16	163.333	0.923726	0.0344567	1.0058	1;3;4;5	4	WT	MU	Mannose-1-phosphate guanylyltransferase	5955.95	5117.36	5287.92	5453.74	443.203	0.0812659	3.73669	401	3	5734.25	5046.99	5674.91	5485.38	380.822	0.0694248	3.73921	403	3			0.994232	-0.00834601	UNCHANGED
PFCIRM129_03575	8	7	84.2716	0.896797	0.047306	1.00796	1;4;5	3	WT	MU	Nitroreductase	13637.7	11308.4	10888.3	11944.8	1481.11	0.123996	4.07718	203	3	11068.7	12586	12464.7	12039.8	843.172	0.0700318	4.08062	219	3			0.992107	-0.0114331	UNCHANGED
PFCIRM129_07240	77	50	752.183	0.979048	0.009196	1.00955	1;2;3;4;5	5	WT	MU	Methylmalonyl-CoA mutase large subunit (Methylmalonyl-CoA mutase alpha subunit) (MCM-alpha) (MUTB-(R)-2-Methyl-3-oxopropanoyl-CoA CoA-carbonylmutase)	62727	72456.7	67838.5	67674.1	4866.95	0.0719175	4.83042	22	3	81074	63346	60540.3	68320.1	11134	0.162967	4.83455	37	3			0.990545	-0.0137062	UNCHANGED
PFCIRM129_10935	54	30	385.358	0.89609	0.0476486	1.01101	2;4;5	3	WT	MU	Protein of unknown function	19294.9	16271.7	15317.5	16961.4	2076.45	0.122422	4.22946	141	3	22667.3	18261.8	10515.5	17148.2	6151.96	0.358753	4.23422	160	3			0.98911	-0.0157973	UNCHANGED
PFCIRM129_11760	11	5	81.3532	0.887326	0.0519167	1.01106	2;3	2	WT	MU	Glutamine synthetase	3665.67	3654.28	3521.17	3613.71	80.3375	0.0222313	3.55795	521	3	3388.16	3530.47	4042.37	3653.67	344.064	0.0941695	3.56273	521	3			0.989062	-0.0158667	UNCHANGED
PFCIRM129_07335	7	3	33.686	0.683174	0.165469	1.01154	3	1	WT	MU	O-succinylbenzoate-CoA synthase ( 4-(2'-carboxyphenyl)-4-oxybutyric acid synthase)	86.151	100.826	91.5583	92.8449	7.42139	0.0799332	1.96776	1226	3	135.228	125.652	20.8704	93.9168	63.441	0.675502	1.97274	1187	3			0.988587	-0.0165599	UNCHANGED
PFCIRM129_10990	20	7	132.101	0.995743	0.0018529	1.0118	2;4;5	3	WT	MU	Riboflavin biosynthesis protein (Riboflavin kinase) FAD synthetase	1365.74	1211.12	1639.49	1405.45	216.929	0.154349	3.14782	850	3	1808.9	1349.25	1107.94	1422.03	356.105	0.25042	3.15291	817	3			0.988339	-0.0169227	UNCHANGED
PFCIRM129_03120	29	13	319.904	0.846905	0.0721652	1.01272	1;2;3;4;5	5	WT	MU	Heat shock protein 20 2 (20 kDa chaperone 2)	78670.4	63377.6	57823.5	66623.8	10795.9	0.162043	4.82363	23	3	63198.6	70685.4	68530.9	67471.6	3854.18	0.057123	4.82912	39	3			0.987435	-0.0182424	UNCHANGED
PFCIRM129_05375	16	9	98.6224	0.855215	0.0679247	1.01608	3;4;5	3	WT	MU	LmbE-like protein	3909.85	3347.14	3155.92	3470.97	391.919	0.112913	3.54045	541	3	3901.33	3196.66	3482.37	3526.79	354.424	0.100495	3.54738	531	3			0.984173	-0.0230155	UNCHANGED
PFCIRM129_08180	23	13	257.947	0.880078	0.0554787	1.01613	1;2;3;4;5	5	WT	MU	50S ribosomal protein L5	48594.9	34023.1	30999.2	37872.4	9408.29	0.248421	4.57832	61	3	45733.8	33700.9	36015	38483.2	6384.89	0.165914	4.58527	67	3			0.984128	-0.0230821	UNCHANGED
PFCIRM129_08190	8	4	74.9329	0.876999	0.0570009	1.01652	1;2;4;5	4	WT	MU	50S ribosomal protein L14	20396	12227.9	15502.7	16042.2	4110.69	0.256242	4.20526	155	3	19418.4	15386	14117.2	16307.2	2768.07	0.169745	4.21238	168	3			0.983748	-0.0236389	UNCHANGED
PFCIRM129_04850	105	55	827.414	0.894471	0.0484337	1.01918	1;2;3;4;5	5	WT	MU	Vitamin B12-dependent ribonucleotide reductase (Ribonucleoside-diphosphate reductase NrdJ)	24104.6	26158.6	20064	23442.4	3100.79	0.132273	4.37	101	3	20826.4	28160.6	22689.2	23892	3812.18	0.159559	4.37825	118	3			0.98118	-0.0274102	UNCHANGED
PFCIRM129_07600	6	5	56.9513	0.797305	0.0983758	1.01964	5	1	WT	MU	Hypothetical protein	3970.15	3155.53	2660.51	3262.06	661.288	0.202721	3.51349	571	3	3470.84	3299.48	3208.1	3326.14	133.385	0.040102	3.52194	551	3			0.980736	-0.0280639	UNCHANGED
PFCIRM129_07885	41	24	320.753	0.940622	0.0265849	1.01986	1;2;3;4;5	5	WT	MU	Phosphoribosyltransferase/nitroreductase (fusion gene) (Nicotinate-nucleotide-dimethylbenzimidazole phosphoribosyltransferase)	10704	9381.67	7740.19	9275.29	1484.76	0.160077	3.96733	255	3	10413.8	5775.35	12189.3	9459.47	3311.74	0.350098	3.97587	273	3			0.98053	-0.0283669	UNCHANGED
PFCIRM129_08250	21	12	152.586	0.960006	0.017726	1.02229	4;5	2	WT	MU	Branched-chain amino acid aminotransferase/aminodeoxychorismate lyase	4080.58	4164.04	3748.33	3997.65	219.914	0.0550107	3.6018	491	3	4894.14	4205.83	3160.37	4086.78	872.992	0.213614	3.61138	488	3			0.978191	-0.0318113	UNCHANGED
PFCIRM129_06840	11	5	138.737	0.764343	0.116711	1.0244	1;2;3;4	4	WT	MU	50S ribosomal protein L21	11972.3	5316.48	4791.08	7359.95	4003.04	0.543894	3.86688	314	3	8488.27	8242.15	5888.17	7539.53	1435.41	0.190384	3.87734	310	3			0.976182	-0.034778	UNCHANGED
PFCIRM129_10305	66	35	699.16	0.994263	0.00249891	1.0247	1;2;3;4;5	5	WT	MU	Methylmalonyl-CoA carboxytransferase 5S subunit. (transcarboxylase 5S) 505 bp	68998.1	75885	76659.4	73847.5	4217.53	0.0571113	4.86834	16	3	93087.2	79455.9	54470.5	75671.2	19584.6	0.258811	4.87893	34	3			0.9759	-0.0351953	UNCHANGED
PFCIRM129_05590	2	2	10.3386	0.886454	0.0523437	1.02528	3	1	WT	MU	binding protein of maltose ABC transporter	1664.87	1191.38	1155.59	1337.28	284.266	0.21257	3.12622	863	3	1614.17	1420.11	1078.97	1371.08	270.95	0.197618	3.13706	823	3			0.975346	-0.0360146	UNCHANGED
PFCIRM129_00205	72	39	589.631	0.809753	0.0916475	1.02576	1;2;3;4;5	5	WT	MU	Succinate dehydrogenase flavoprotein subunit	22032.5	18570.7	18866.7	19823.3	1918.95	0.0968024	4.29718	123	3	23175.3	19682.3	18144.1	20333.9	2578.1	0.126788	4.30822	140	3			0.974889	-0.0366906	UNCHANGED
PFCIRM129_00070	15	9	114.367	0.734914	0.133764	1.02606	1;2;3;4;5	5	WT	MU	50S ribosomal protein L20	17641.5	7172.45	8449.51	11087.8	5711.46	0.515111	4.04485	216	3	12679.5	10265.5	11185.4	11376.8	1218.33	0.107089	4.05602	235	3			0.974597	-0.0371217	UNCHANGED
PFCIRM129_11770	6	4	60.1977	0.925916	0.0334284	1.02635	2;5	2	WT	MU	Methionine aminopeptidase (MAP) (Peptidase M)	5559.08	4563.49	4841.19	4987.92	513.761	0.103001	3.69792	426	3	5796.57	5655.68	3905.79	5119.35	1053.33	0.205755	3.70921	424	3			0.974327	-0.0375214	UNCHANGED
PFCIRM129_04175	4	4	44.3063	0.883191	0.0539455	1.02905	5	1	WT	MU	Adenine phosphoribosyltransferase (AMP:diphosphate phospho-D-ribosyltransferase)	2516.1	2392.9	1945.97	2284.99	299.991	0.131288	3.35888	703	3	2722.03	2476.23	1855.88	2351.38	446.369	0.189833	3.37132	673	3			0.971766	-0.0413192	UNCHANGED
PFCIRM129_04710	3	2	22.0621	0.794789	0.0997482	1.03178	4	1	WT	MU	Nucleic acid binding, OB-fold, tRNA/helicase-type	721.003	823.87	901.247	815.373	90.4222	0.110897	2.91136	997	3	1182.21	1040.13	301.524	841.288	472.817	0.562016	2.92494	946	3			0.969197	-0.0451385	UNCHANGED
PFCIRM129_11780	31	13	262.623	0.74805	0.126069	1.03235	2;3;4;5	4	WT	MU	Hypothetical protein	11277.4	5426.29	5486.56	7396.74	3360.86	0.45437	3.86904	311	3	8853.64	6799.29	7255.2	7636.04	1078.83	0.141281	3.88287	307	3			0.968662	-0.0459351	UNCHANGED
PFCIRM129_06685	23	7	150.961	0.966412	0.0148376	1.0359	2;3;4;5	4	WT	MU	Chaperone protein dnaJ 3 (DnaJ3 protein) (Heat shock protein 40 3)	7361.89	6822.18	6599.08	6927.72	392.204	0.0566138	3.84059	337	3	10131.7	6534.88	4862.82	7176.45	2692.38	0.375169	3.85591	321	3			0.96534	-0.0508909	UNCHANGED
PFCIRM129_05510	29	13	173.207	0.745409	0.127605	1.03647	3;4;5	3	WT	MU	Chromosomal replication initiator protein	2450.32	1742.14	2092.64	2095.03	354.096	0.169017	3.32119	733	3	2313.98	1895.66	2304.68	2171.44	238.878	0.110009	3.33675	698	3			0.964815	-0.051675	UNCHANGED
PFCIRM129_04965	8	3	48.5941	0.984289	0.00687752	1.03654	4;5	2	WT	MU	Thiamine monophosphate kinase	527.912	368.892	379.202	425.335	88.9836	0.209208	2.62873	1097	3	418.857	293.128	610.648	440.878	159.902	0.362689	2.64432	1063	3			0.964747	-0.0517776	UNCHANGED
PFCIRM129_06480	9	6	63.1673	0.623873	0.204904	1.03671	4;5	2	WT	MU	Phosphoserine aminotransferase (phosphoserine transaminase)	1571.24	1483.86	1562.05	1539.05	48.0174	0.0311994	3.18725	832	3	1726.39	1643.23	1417.03	1595.55	160.097	0.10034	3.20291	783	3			0.964588	-0.0520151	UNCHANGED
PFCIRM129_00640	11	6	107.338	0.867046	0.0619581	1.03687	2;3;4;5	4	WT	MU	Electron transfer flavoprotein, carnitine metabolism (FixB protein)	3551.88	3281.53	3575.66	3469.69	163.384	0.0470889	3.54029	542	3	2347.12	2601.88	5843.9	3597.63	1949.49	0.541881	3.55602	528	3			0.964436	-0.0522419	UNCHANGED
PFCIRM129_11135	16	10	101.489	0.801816	0.0959252	1.0392	2;3	2	WT	MU	restriction system protein	1044.17	1084.79	1058.68	1062.55	20.588	0.0193761	3.02635	924	3	1642.34	1256.5	413.744	1104.2	628.3	0.569012	3.04305	881	3			0.962282	-0.0554678	UNCHANGED
PFCIRM129_01865	15	4	90.1777	0.760575	0.118858	1.04406	2;5	2	WT	MU	Uroporphyrinogen-III synthase HemD	1304.8	884.075	989.735	1059.54	218.876	0.206577	3.02512	926	3	1263.28	921.253	1134.13	1106.22	172.712	0.156128	3.04384	880	3			0.9578	-0.062203	UNCHANGED
PFCIRM129_09715	2	2	9.1798	0.722669	0.14106	1.04425	4	1	WT	MU	Homoserine O-acetyltransferase	1164.87	1151.09	762.692	1026.22	228.323	0.22249	3.01124	932	3	1143.32	1127.47	944.095	1071.63	110.732	0.10333	3.03004	891	3			0.957623	-0.0624695	UNCHANGED
PFCIRM129_05145	50	27	447.929	0.773076	0.111778	1.04462	1;3;4;5	4	WT	MU	ATP synthase subunit beta (ATPase subunit beta) (ATP synthase F1 sector subunit beta)	15273.6	14887.7	16133.1	15431.5	637.567	0.0413161	4.18841	161	3	17527.5	12911.5	17921.1	16120	2785.64	0.172806	4.20737	170	3			0.957284	-0.0629813	UNCHANGED
PFCIRM129_03140	67	41	521.508	0.755453	0.121792	1.0448	1;2;3;4;5	5	WT	MU	pyruvate dehydrogenase E1 component (2-oxo-acid dehydrogenase E1 subunit, homodimeric type)	7858.06	9727.77	9971.1	9185.64	1156.14	0.125864	3.96311	258	3	9881.68	7942	10967.7	9597.12	1532.78	0.159713	3.98214	269	3			0.957125	-0.06322	UNCHANGED
PFCIRM129_09290	38	20	390.557	0.622943	0.205552	1.04639	1;2;3;4;5	5	WT	MU	Dihydroorotate dehydrogenase	32017.2	29157.1	34495.1	31889.8	2671.27	0.0837657	4.50365	71	3	37720.8	30338.7	32047.5	33369	3864.42	0.115809	4.52334	77	3			0.955671	-0.0654142	UNCHANGED
PFCIRM129_04105	32	16	227.655	0.819519	0.0864409	1.0466	2;3;4;5	4	WT	MU	3-dehydroquinate synthase / shikimate kinase, bifunctionnal enzyme	2985.19	2802.53	3124.43	2970.72	161.437	0.0543429	3.47286	604	3	3826.02	3007.07	2494.33	3109.14	671.686	0.216036	3.49264	574	3			0.955477	-0.0657069	UNCHANGED
PFCIRM129_05680	32	18	237.53	0.821453	0.085417	1.047	2;3;4;5	4	WT	MU	Oxidoreductase	1630.73	2621.47	2555.4	2269.2	553.919	0.244103	3.35587	704	3	2946.3	1832.45	2348.79	2375.85	557.42	0.23462	3.37582	669	3			0.955112	-0.0662586	UNCHANGED
PFCIRM129_00610	33	10	216.027	0.569338	0.24463	1.04915	2;3;4;5	4	WT	MU	Arginyl-tRNA synthetase (Arginine--tRNA ligase) (ArgRS)	1613.29	1348.96	1183.75	1382	216.667	0.156778	3.14051	856	3	1443.89	1426.14	1479.75	1449.93	27.3128	0.0188374	3.16135	809	3			0.953152	-0.0692211	UNCHANGED
PFCIRM129_03400	33	14	243.54	0.844597	0.0733505	1.05034	2;3;4;5	4	WT	MU	Aldo/keto reductase	22455.6	14543.7	12144.2	16381.2	5395.67	0.329383	4.21434	146	3	19899.5	20045.9	11671.8	17205.7	4793.06	0.278573	4.23567	159	3			0.952076	-0.0708516	UNCHANGED
PFCIRM129_00280	17	8	98.3041	0.708264	0.149805	1.05092	3;5	2	WT	MU	Ribonuclease III	1785.2	1934.03	2334.03	2017.76	283.833	0.140668	3.30487	748	3	2136.53	1788.53	2436.46	2120.51	324.264	0.152918	3.32644	707	3			0.951544	-0.0716574	UNCHANGED
PFCIRM129_05915	12	4	94.8304	0.646678	0.189312	1.05239	4;5	2	WT	MU	Hypothetical protein	5038.87	3293.81	3343.89	3892.19	993.371	0.255222	3.59019	498	3	4300.75	3888.2	4099.35	4096.1	206.293	0.0503634	3.61237	487	3			0.950218	-0.073669	UNCHANGED
PFCIRM129_08395	24	8	144.827	0.719725	0.142834	1.05407	1;2;4;5	4	WT	MU	Alkyl hydroperoxide reductase subunit F	3525	2491.24	2427.02	2814.42	616.215	0.218949	3.44939	627	3	3539.35	2733.9	2626.55	2966.6	498.913	0.168177	3.47226	592	3			0.948703	-0.0759721	UNCHANGED
PFCIRM129_07100	6	1	43.6138	0.65111	0.186346	1.05542	3	1	WT	MU	Putative ABC transporter	1347.98	5204.35	3290.26	3280.86	1928.2	0.58771	3.51599	569	3	4387.54	5858.04	142.443	3462.67	2967.92	0.857118	3.53941	535	3			0.947494	-0.0778107	UNCHANGED
PFCIRM129_04560	54	29	418.147	0.760332	0.118997	1.05552	1;2;3;4;5	5	WT	MU	Threonyl-tRNA synthetase (Threonine--tRNA ligase) (ThrRS)	6693.06	4646.48	4940.61	5426.72	1106.5	0.203899	3.73454	403	3	5337.48	4772.08	7074.4	5727.99	1199.81	0.209464	3.758	395	3			0.947404	-0.077948	UNCHANGED
PFCIRM129_07735	34	17	261.939	0.499832	0.301176	1.05657	1;2;3;5	4	WT	MU	GMP synthase [glutamine-hydrolyzing] (Glutamine amidotransferase) (GMP synthetase)	25914.4	21857.7	21279.9	23017.3	2525.47	0.10972	4.36206	103	3	26463.4	23812.5	22682.1	24319.3	1940.94	0.0798107	4.38595	113	3			0.946462	-0.0793828	UNCHANGED
PFCIRM129_06435	27	13	175.411	0.703768	0.15257	1.05798	1;2;4;5	4	WT	MU	UTP--glucose-1-phosphate uridylyltransferase	13964	6426.05	7715.76	9368.6	4031.64	0.430335	3.97167	249	3	11447.8	10138	8149.43	9911.75	1660.78	0.167557	3.99615	262	3			0.945201	-0.0813062	UNCHANGED
PFCIRM129_00460	16	9	130.298	0.846674	0.0722837	1.0584	2;4;5	3	WT	MU	Thiazole biosynthesis family protein	2341.95	2254.27	2187.02	2261.08	77.6913	0.0343603	3.35432	707	3	3219.61	3048.07	911.666	2393.12	1285.84	0.537307	3.37896	667	3			0.944826	-0.0818791	UNCHANGED
PFCIRM129_02175	14	9	85.0353	0.685746	0.163837	1.05865	2;3;4;5	4	WT	MU	Sensor protein, ATPase-like:Histidine kinase	1743.1	2470.12	2823.21	2345.48	550.733	0.234806	3.37023	697	3	2694.93	2638.23	2115.96	2483.04	319.16	0.128536	3.39498	655	3			0.944598	-0.0822277	UNCHANGED
PFCIRM129_03300	3	2	21.1984	0.818108	0.0871892	1.05881	3	1	WT	MU	Ferric-uptake regulator	2268.72	1449.56	1696.62	1804.97	420.188	0.232795	3.25647	778	3	2501.03	1758.77	1473.54	1911.11	530.413	0.277541	3.28129	739	3			0.944458	-0.0824421	UNCHANGED
PFCIRM129_09970	21	9	164.451	0.981248	0.00822134	1.06069	2;3;4	3	WT	MU	DeoR-family transcriptional regulator	1150.38	1098.29	1009.2	1085.96	71.3909	0.06574	3.03581	919	3	1437.06	1396.01	622.523	1151.87	458.883	0.398383	3.0614	865	3			0.942783	-0.0850021	UNCHANGED
PFCIRM129_01970	5	3	30.6886	0.658555	0.181408	1.06433	5	1	WT	MU	D-tyrosyl-tRNA(Tyr) deacylase	1525.19	697.506	694.614	972.437	478.701	0.492269	2.98786	956	3	1168.72	1034.85	901.419	1034.99	133.649	0.12913	3.01494	897	3			0.939557	-0.0899467	UNCHANGED
PFCIRM129_03880	8	3	62.1963	0.657033	0.182413	1.06562	2;4;5	3	WT	MU	Ribose-5-phosphate isomerase 1	5601.98	2684.75	2461.77	3582.83	1752.18	0.48905	3.55423	524	3	4054.99	3259.68	4139.1	3817.92	485.278	0.127105	3.58183	505	3			0.938425	-0.0916872	UNCHANGED
PFCIRM129_03985	10	8	65.1733	0.766665	0.115394	1.06641	4;5	2	WT	MU	Prephenate dehydrogenase	4014.33	2678.02	2622.02	3104.79	788.183	0.253861	3.49203	586	3	3082.48	2604.23	4246.21	3310.97	844.505	0.255063	3.51996	552	3			0.937727	-0.0927605	UNCHANGED
PFCIRM129_01375	21	12	163.515	0.814221	0.0892574	1.06741	3;4;5	3	WT	MU	Inositol-1-monophosphatase (IMPase) (Inositol-1- phosphatase) (I-1-Pase)	2739.51	2263.82	2105.33	2369.55	330.045	0.139286	3.37467	694	3	2055.35	2144.06	3388.46	2529.29	745.383	0.294701	3.403	646	3			0.936845	-0.0941183	UNCHANGED
PFCIRM129_05150	23	13	166.951	0.943377	0.0253148	1.06952	1;4;5	3	WT	MU	ATP synthase gamma chain (ATP synthase F1 sector gamma subunit)	3914.4	2402.98	2711.76	3009.71	798.55	0.265324	3.47853	597	3	2495.04	1732.43	5429.39	3218.95	1951.9	0.606378	3.50771	562	3			0.934998	-0.0969642	UNCHANGED
PFCIRM129_09835	38	14	269.645	0.324295	0.489059	1.07001	2;4;5	3	WT	MU	Glutamyl-tRNA(Gln) amidotransferase subunit A (Glu-ADT subunit A)	6912.49	6158.72	7200.13	6757.11	537.813	0.0795921	3.82976	344	3	7562.09	6682.21	7446.33	7230.21	478.098	0.0661251	3.85915	315	3			0.934567	-0.0976306	UNCHANGED
PFCIRM129_12195	11	8	139.234	0.653551	0.184721	1.07128	1;2;3;4;5	5	WT	MU	Single-strand binding protein	50561.8	22580.8	23223.2	32121.9	15972.7	0.497251	4.5068	70	3	40772	30707	31755.6	34411.5	5533.18	0.160794	4.5367	75	3			0.933464	-0.0993335	UNCHANGED
PFCIRM129_03850	18	10	114.29	0.557784	0.253534	1.07217	1;2;3;5	4	WT	MU	polar amino acid ABC transporter, binding protein	2916.27	3782.56	3865.61	3521.48	525.765	0.149302	3.54672	534	3	3660.25	3384.13	4282.54	3775.64	460.182	0.121882	3.57699	508	3			0.932684	-0.10054	UNCHANGED
PFCIRM129_04640	84	45	696.839	0.452323	0.344551	1.07296	1;2;3;4;5	5	WT	MU	Aconitase, Aconitate hydratase	17824.6	13201.8	13996.5	15007.6	2471.7	0.164696	4.17631	164	3	16762.3	15545.1	16000.6	16102.6	615.02	0.0381938	4.2069	171	3			0.931999	-0.1016	UNCHANGED
PFCIRM129_06360	9	5	53.5684	0.976191	0.0104654	1.07312	3	1	WT	MU	Hypothetical protein	710.331	395.98	659.717	588.676	168.787	0.286724	2.76988	1057	3	969.807	635.462	289.884	631.718	339.977	0.538179	2.80052	998	3			0.931866	-0.101806	UNCHANGED
PFCIRM129_06300	12	4	106.067	0.680882	0.166928	1.07366	2;5	2	WT	MU	Heat shock protein transcriptional repressor HspR1 (Hspr1 protein)	8138.27	3780.45	4084.34	5334.35	2433.01	0.456103	3.72708	408	3	7066.53	5377.2	4738.05	5727.26	1203.07	0.21006	3.75795	396	3			0.931397	-0.102532	UNCHANGED
PFCIRM129_02850	33	19	329.143	0.628322	0.201818	1.07753	1;3;4;5	4	WT	MU	binding protein of oligopeptide ABC transporter (OPN : undef : Oligopeptides)	9838.85	10770.4	12082.7	10897.3	1127.32	0.103449	4.03732	221	3	14166.2	11401.4	9659.06	11742.2	2272.83	0.193561	4.06975	225	3			0.928048	-0.107728	UNCHANGED
PFCIRM129_04830	35	17	231.07	0.653098	0.185022	1.07824	1;2;3;4;5	5	WT	MU	Anaerobic glycerol-3-phosphate dehydrogenase subunit C	7496.84	5558.8	4050	5701.88	1727.87	0.303035	3.75602	393	3	7343.82	5653.02	5447.15	6148	1040.72	0.169278	3.78873	375	3			0.927437	-0.108679	UNCHANGED
PFCIRM129_01140	15	8	99.4634	0.421472	0.375231	1.07848	2;4	2	WT	MU	Cell envelope-related function transcriptional attenuator common domain	1991.03	2208.26	2321.51	2173.6	167.946	0.0772661	3.33718	723	3	2527.98	2466.13	2038.47	2344.19	266.564	0.113713	3.36999	675	3			0.927229	-0.109003	UNCHANGED
PFCIRM129_00055	34	20	285.424	0.953251	0.0207928	1.08056	1;2;3;4;5	5	WT	MU	Phenylalanyl-tRNA synthetase alpha chain (Phenylalanine--tRNA ligase alpha chain) (PheRS)	3133.31	3925.99	3739	3599.43	414.364	0.115119	3.55623	522	3	5046.11	4870.58	1751.57	3889.42	1853.51	0.476552	3.58988	501	3			0.925443	-0.111785	UNCHANGED
PFCIRM129_02400	4	3	23.2859	0.517686	0.285933	1.08092	5	1	WT	MU	Putative phosphoadenosine phosphosulfate reductase	1169.43	1000.46	904.338	1024.74	134.206	0.130965	3.01062	933	3	988.726	1050.21	1284.06	1107.66	155.824	0.140678	3.04441	879	3			0.925139	-0.112258	UNCHANGED
PFCIRM129_12190	5	3	55.7976	0.508122	0.294032	1.08172	1;3;5	3	WT	MU	30S ribosomal protein S18	1731.15	1703.63	1196.26	1543.68	301.19	0.195112	3.18856	830	3	1596.13	1788.27	1625.09	1669.83	103.588	0.0620352	3.22267	769	3			0.924454	-0.113327	UNCHANGED
PFCIRM129_00635	9	7	56.129	0.562866	0.249595	1.08216	4	1	WT	MU	Electron transfer flavoprotein-quinone oxidoreductase (FixC protein)	1714.89	1779.07	1840.51	1778.16	62.8161	0.0353266	3.24997	787	3	2166.52	2065.81	1540.43	1924.25	336.194	0.174714	3.28426	736	3			0.924075	-0.113918	UNCHANGED
PFCIRM129_10205	5	5	47.8484	0.578527	0.237676	1.08414	4	1	WT	MU	tRNA/rRNA methyltransferase	2474.42	1657.28	1944.51	2025.4	414.536	0.204668	3.30651	745	3	2497.43	1861.63	2228.38	2195.81	319.149	0.145344	3.3416	693	3			0.922393	-0.116546	UNCHANGED
PFCIRM129_01150	8	4	63.6673	0.558614	0.252888	1.08947	1;3;5	3	WT	MU	thiol peroxidase	7235	5317.28	5002.98	5851.75	1208.19	0.206466	3.76729	385	3	7214.63	5361.75	6549.62	6375.33	938.657	0.147233	3.8045	362	3			0.917875	-0.123631	UNCHANGED
PFCIRM129_04515	5	4	55.1763	0.841604	0.0748921	1.09025	1;3;4;5	4	WT	MU	Glycine cleavage H-protein (lipoate-binding)	4039.61	2230.1	2223.33	2831.01	1046.68	0.36972	3.45194	625	3	1817.49	3153.79	4288.22	3086.5	1236.74	0.400692	3.48947	578	3			0.917223	-0.124656	UNCHANGED
PFCIRM129_04520	12	7	70.2265	0.601899	0.220476	1.09098	2;4	2	WT	MU	Hypothetical protein	1629.37	1420.53	1796.19	1615.36	188.222	0.11652	3.20827	815	3	2048.93	1377.26	1860.79	1762.33	346.491	0.19661	3.24609	755	3			0.916607	-0.125624	UNCHANGED
PFCIRM129_11290	16	10	132.816	0.427808	0.368751	1.09243	1;2;3;5	4	WT	MU	triosephosphate isomerase 1	36416	27238.4	26736.4	30130.3	5449.37	0.18086	4.479	78	3	33052.9	30297.5	35395.6	32915.3	2551.84	0.0775275	4.5174	78	3			0.915387	-0.127547	UNCHANGED
PFCIRM129_08760	12	8	90.9422	0.538453	0.268852	1.09357	2;4;5	3	WT	MU	Heat shock protein transcriptional repressor HspR2 (Hspr2 protein)	3774.63	2340.03	2279.98	2798.21	846.134	0.302384	3.44688	629	3	2954.39	2860.66	3365.08	3060.05	268.294	0.0876763	3.48573	582	3			0.914434	-0.129049	UNCHANGED
PFCIRM129_08960	43	21	356.099	0.880771	0.0551371	1.09397	1;2;3;4;5	5	WT	MU	Aspartokinase (Aspartate kinase)	9446.7	5120.56	5234.89	6600.72	2465.36	0.373499	3.81959	352	3	4496.47	5863.01	11303.5	7220.99	3600.96	0.49868	3.8586	318	3			0.914102	-0.129573	UNCHANGED
PFCIRM129_05920	41	22	247.721	0.832884	0.0794157	1.09522	1;2;4;5	4	WT	MU	Conserved protein containing thioredoxin domain	12184.2	11597.2	12770.5	12184	586.612	0.0481462	4.08579	201	3	18313.6	12899.1	8819.78	13344.2	4762.54	0.356901	4.12529	204	3			0.913058	-0.131222	UNCHANGED
PFCIRM129_03550	31	22	338.03	0.615521	0.210757	1.09547	1;2;3;4;5	5	WT	MU	Alanine dehydrogenase	14398.3	20053.5	31703.9	22051.9	8824.18	0.400155	4.34345	106	3	27933.7	24450.4	20087.8	24157.3	3931.16	0.162732	4.38305	115	3			0.912847	-0.131555	UNCHANGED
PFCIRM129_07760	10	5	76.6774	0.55947	0.252223	1.09604	3;4;5	3	WT	MU	binding protein of ribose ABC transporter	3618.98	2134.57	2087.58	2613.71	870.905	0.333207	3.41726	661	3	2944.78	2518.4	3131	2864.73	314.048	0.109626	3.45708	601	3			0.912376	-0.1323	UNCHANGED
PFCIRM129_10420	42	18	368.769	0.994956	0.00219622	1.09887	2;3;4;5	4	WT	MU	iolA (Myo-inositol catabolism IolA protein) (Methylmalonic acid semialdehyde dehydrogenase)	6790.54	4801.16	5062.31	5551.34	1081.09	0.194745	3.7444	397	3	8960.05	6475.39	2865.11	6100.18	3064.74	0.502402	3.78534	381	3			0.910028	-0.136017	UNCHANGED
PFCIRM129_08745	22	14	170.776	0.584742	0.233036	1.0997	3;4;5	3	WT	MU	Zinc metallopeptidase	10259.6	7017.03	8401.59	8559.41	1627.05	0.190089	3.93244	275	3	11359.9	9230.23	7648.14	9412.76	1862.6	0.197881	3.97372	274	3			0.909342	-0.137106	UNCHANGED
PFCIRM129_02470	4	3	34.7331	0.734341	0.134102	1.10111	2;5	2	WT	MU	Hypothetical protein	1988.28	873.062	960.416	1273.92	620.194	0.48684	3.10514	882	3	1963.05	1307	938.121	1402.72	519.124	0.370083	3.14697	819	3			0.908175	-0.138957	UNCHANGED
PFCIRM129_00960	84	48	561.225	0.602467	0.220066	1.10142	2;3;4;5	4	WT	MU	DNA topoisomerase I	3342.67	6015.66	6401.95	5253.43	1666	0.317126	3.72044	414	3	6675.16	4861.18	5822.34	5786.23	907.528	0.156843	3.7624	392	3			0.907919	-0.139365	UNCHANGED
PFCIRM129_05970	6	3	40.6209	0.534287	0.272226	1.10392	4	1	WT	MU	Hydrolase	2066.59	1088.6	1312.56	1489.25	512.377	0.344051	3.17297	840	3	1812.6	1563.99	1555.44	1644.01	146.069	0.0888489	3.2159	775	3			0.905863	-0.142635	UNCHANGED
PFCIRM129_08550	19	9	165.135	0.63046	0.200343	1.10756	2;3;4;5	4	WT	MU	ABC transporter ATP-binding protein	5228.99	2965.45	2504.88	3566.44	1458.11	0.408843	3.55223	528	3	4170.65	4702.07	2977.4	3950.04	883.247	0.223605	3.5966	495	3			0.902887	-0.147382	UNCHANGED
PFCIRM129_10325	17	9	116.357	0.444574	0.352056	1.1076	4;5	2	WT	MU	Delta-aminolevulinic acid dehydratase (Porphobilinogen synthase)	1312.56	1931.3	1685.43	1643.1	311.536	0.189603	3.21566	808	3	1663.81	1737.99	2057.89	1819.9	209.419	0.115072	3.26005	749	3			0.902852	-0.147439	UNCHANGED
PFCIRM129_11190	17	7	108.956	0.805267	0.0940603	1.108	3	1	WT	MU	ABC2 protein of ABC transporter (ART:REG)	2424.74	2688.32	1687.45	2266.83	518.783	0.228858	3.35542	705	3	2802.03	3222.26	1510.65	2511.64	891.99	0.355142	3.39996	652	3			0.90253	-0.147953	UNCHANGED
PFCIRM129_10180	56	30	552.251	0.38482	0.414742	1.11186	1;2;3;4;5	5	WT	MU	iron-sulfur protein	49994.6	61295.7	63466	58252.1	7233.08	0.124169	4.76531	29	3	72843.8	65791.4	55668.6	64767.9	8633.23	0.133295	4.81136	42	3			0.899398	-0.152969	UNCHANGED
PFCIRM129_03745	31	17	257.633	0.716568	0.144742	1.11229	1;2;3;4;5	5	WT	MU	Acetate kinase	8363.13	11369.7	9032.78	9588.53	1578.44	0.164618	3.98175	246	3	5043.52	23184	3767.99	10665.2	10860.4	1.0183	4.02797	250	3			0.899049	-0.153528	UNCHANGED
PFCIRM129_02690	9	4	53.7101	0.966983	0.0145809	1.11394	3;4;5	3	WT	MU	Phosphoserine phosphatase/homoserine phosphotransferase bifunctional protein	3895.69	2169.29	2248.31	2771.09	974.727	0.351748	3.44265	634	3	5418.08	2544.43	1297.97	3086.83	2112.93	0.684501	3.48951	577	3			0.897717	-0.155668	UNCHANGED
PFCIRM129_06830	32	19	232.005	0.486926	0.312537	1.11552	3;4;5	3	WT	MU	GTPase	5904.2	3520.99	3675.28	4366.82	1333.64	0.305403	3.64017	462	3	4843.45	4387.04	5383.37	4871.28	498.747	0.102385	3.68764	435	3			0.896442	-0.157718	UNCHANGED
PFCIRM129_08230	12	7	145.395	0.574114	0.241002	1.11772	1;2;3;4;5	5	WT	MU	50S ribosomal protein L23	36976.7	14452	22160.5	24529.7	11447.7	0.466686	4.38969	93	3	23843.1	25792.5	32616.7	27417.4	4606.97	0.168031	4.43803	97	3			0.894677	-0.160561	UNCHANGED
PFCIRM129_11165	10	8	93.5604	0.771279	0.112789	1.1179	1;5	2	WT	MU	Enoyl-[acyl-carrier-protein] reductase (NADH)	16300.9	14900.1	15344.1	15515	715.886	0.0461414	4.19075	159	3	18882.4	10862.5	22287.9	17344.3	5865.96	0.338207	4.23916	158	3			0.894534	-0.160791	UNCHANGED
PFCIRM129_08055	7	5	49.1473	0.668705	0.174765	1.11801	2	1	WT	MU	30S ribosomal protein S11	6105.91	2281.2	1914.39	3433.83	2321.34	0.676021	3.53578	545	3	5058.03	4154.85	2304.34	3839.07	1403.74	0.365647	3.58423	504	3			0.894443	-0.160938	UNCHANGED
PFCIRM129_01555	7	5	58.0824	0.513518	0.289445	1.1184	4;5	2	WT	MU	PadR, Transcriptional regulator PadR-like family	4013.71	2785.09	2482.17	3093.66	811.057	0.262168	3.49047	587	3	4018.61	3476.39	2884.84	3459.95	567.062	0.163893	3.53907	536	3			0.894134	-0.161437	UNCHANGED
PFCIRM129_04180	19	8	121.709	0.510388	0.2921	1.12028	2;3;4;5	4	WT	MU	Protein-export membrane protein secF	943.981	1649.25	1659.33	1417.52	410.128	0.289328	3.15153	846	3	1646.93	1717.54	1399.59	1588.02	166.959	0.105137	3.20086	785	3			0.892636	-0.163857	UNCHANGED
PFCIRM129_06900	58	24	426.318	0.50422	0.29738	1.123	1;2;3;4;5	5	WT	MU	Valyl-tRNA synthetase (Valine--tRNA ligase) (ValRS)	6013.6	3469.83	3640.73	4374.72	1421.88	0.325022	3.64095	460	3	4858.4	4252.78	5627.25	4912.81	688.845	0.140214	3.69133	432	3			0.890472	-0.167359	UNCHANGED
PFCIRM129_05070	14	6	89.3442	0.458883	0.338298	1.12753	2;4;5	3	WT	MU	Uncharacterized protein probably involved in trehalose biosynthesis	3790.83	2697.52	3364.61	3284.32	551.056	0.167784	3.51645	567	3	4024.17	2966.2	4119.14	3703.17	639.998	0.172824	3.56857	517	3			0.886894	-0.173166	UNCHANGED
PFCIRM129_02890	19	14	172.611	0.580311	0.236339	1.12869	1;2;3;4;5	5	WT	MU	Hypothetical protein	8312	4855.67	3151.55	5439.74	2629.33	0.483356	3.73558	402	3	4737.02	7149.94	6532.33	6139.76	1253.45	0.204152	3.78815	377	3			0.885985	-0.174645	UNCHANGED
PFCIRM129_00550	8	4	47.4154	0.575334	0.24008	1.13357	1;2;3;5	4	WT	MU	Metallophosphoesterase	4205.84	2020.05	2338.66	2854.85	1180.78	0.413606	3.45558	623	3	3061.11	2565.63	4081.76	3236.17	773.078	0.238887	3.51003	557	3			0.882171	-0.18087	UNCHANGED
PFCIRM129_11800	19	9	124.672	0.429911	0.366622	1.13376	4;5	2	WT	MU	Citrate lyase beta chain (Citrase beta chain) (Citrate(Pro-3S)-lyase beta chain)	2382.3	2813.51	3754.16	2983.32	701.517	0.235146	3.4747	601	3	3289.27	2951.78	3906.05	3382.37	483.901	0.143066	3.52922	543	3			0.882023	-0.181113	UNCHANGED
PFCIRM129_05405	8	4	55.6367	0.487025	0.312449	1.13762	1;3;5	3	WT	MU	Hypothetical protein	2959.91	2078.33	2181.17	2406.47	482.043	0.200311	3.38138	686	3	2363.47	2408.42	3441.07	2737.65	609.589	0.222669	3.43738	614	3			0.879026	-0.186022	UNCHANGED
PFCIRM129_10575	11	6	82.8518	0.509701	0.292685	1.13895	4;5	2	WT	MU	Transcription factor WhiB	2059.29	881.986	1072.49	1337.92	631.945	0.472334	3.12643	862	3	1744.78	1479.06	1347.65	1523.83	202.312	0.132766	3.18294	795	3			0.878	-0.187708	UNCHANGED
PFCIRM129_09110	7	2	40.5152	0.655993	0.183101	1.139	3;5	2	WT	MU	2-oxoisovalerate dehydrogenase subunit alpha (Branched- chain alpha-keto acid dehydrogenase E1 component alpha chain) (BCKDH E1-alpha)	805.31	580.076	498.917	628.101	158.742	0.252733	2.79803	1033	3	487.93	711.207	947.086	715.408	229.607	0.320946	2.85455	977	3			0.877962	-0.18777	UNCHANGED
PFCIRM129_04555	11	4	69.4082	0.56137	0.250751	1.14324	3;5	2	WT	MU	HIT family protein	1388.64	1206.65	905.407	1166.9	244.057	0.20915	3.06703	904	3	1614.73	1422.82	964.577	1334.04	334.045	0.2504	3.12517	832	3			0.874709	-0.193125	UNCHANGED
PFCIRM129_01530	17	12	149.562	0.372382	0.429011	1.14351	1;3;4;5	4	WT	MU	ABC-type transport systems, periplasmic component	9844.96	8588.33	7509.08	8647.46	1169.06	0.135192	3.93689	272	3	8880.15	8778.9	12006.4	9888.5	1834.89	0.185558	3.99513	263	3			0.874497	-0.193475	UNCHANGED
PFCIRM129_00050	57	33	407.365	0.868044	0.0614581	1.14694	2;3;4;5	4	WT	MU	Phenylalanyl-tRNA synthetase beta chain (Phenylalanine-- tRNA ligase beta chain) (PheRS)	8215.04	8648.87	9746.8	8870.24	789.512	0.0890069	3.94794	268	3	6487.24	7576.6	16457	10173.6	5468.78	0.537545	4.00748	257	3			0.871885	-0.197789	UNCHANGED
PFCIRM129_06975	2	1	18.7463	0.465249	0.332314	1.14824	2	1	WT	MU	Hypothetical protein	5681.41	2557.9	2812.97	3684.09	1734.42	0.470787	3.56633	510	3	4450.52	4001.27	4238.92	4230.24	224.752	0.05313	3.62636	475	3			0.870896	-0.199428	UNCHANGED
PFCIRM129_08620	7	5	48.7733	0.185728	0.731123	1.15372	4;5	2	WT	MU	Zinc-containing alcohol dehydrogenase superfamily	44605.7	39382.7	38746.8	40911.7	3214.8	0.078579	4.61185	54	3	52612.6	40729.9	48259.1	47200.5	6011.65	0.127364	4.67395	55	3			0.866765	-0.206287	UNCHANGED
PFCIRM129_00285	5	3	61.5112	0.478374	0.320233	1.15435	2;4;5	3	WT	MU	Hypothetical protein	4165.19	1803.22	1473.44	2480.62	1468.18	0.591859	3.39456	673	3	2887.25	3006.97	2696.3	2863.51	156.693	0.0547206	3.4569	603	3			0.866286	-0.207084	UNCHANGED
PFCIRM129_05750	3	2	20.8678	0.350551	0.455249	1.1554	3	1	WT	MU	Integrase, catalytic region	1557.44	1075.9	1041.27	1224.87	288.538	0.235566	3.08809	887	3	1293.83	1325.54	1626.26	1415.21	183.462	0.129636	3.15082	818	3			0.865503	-0.208389	UNCHANGED
PFCIRM129_05220	6	4	40.2817	0.975631	0.0107146	1.15586	2;5	2	WT	MU	Protein of unknown function FUZZYLOCATION=TRUE	947.293	933.209	950.443	943.649	9.17705	0.00972507	2.97481	963	3	1592.41	1286.75	393.017	1090.72	623.259	0.571418	3.03771	884	3			0.865159	-0.208964	UNCHANGED
PFCIRM129_07435	10	5	90.7846	0.434823	0.361688	1.15669	2;3;5	3	WT	MU	transcriptional regulator TetR family	7263.91	4839.58	6439.48	6180.99	1232.66	0.199428	3.79106	367	3	8871.63	6524.57	6052.37	7149.52	1509.96	0.211197	3.85428	323	3			0.864532	-0.210008	UNCHANGED
PFCIRM129_11535	12	5	82.2899	0.489242	0.310476	1.1572	2;3;4	3	WT	MU	Protein mraZ	16829.1	7491.07	7208.37	10509.5	5474.76	0.520933	4.02158	229	3	14203.8	10619.6	11661.4	12161.6	1843.7	0.1516	4.08499	218	3			0.864158	-0.210633	UNCHANGED
PFCIRM129_07860	3	2	22.4681	0.486418	0.31299	1.16129	5	1	WT	MU	IM protein of choline ABC transporter OpuCB	67.0375	88.1193	202.897	119.351	73.1163	0.612615	2.07683	1207	3	145.045	119.651	151.109	138.602	16.6895	0.120413	2.14177	1167	3			0.861108	-0.215734	UNCHANGED
PFCIRM129_08495	100	52	934.015	0.223115	0.651471	1.16145	1;2;3;4;5	5	WT	MU	NADH-quinone oxidoreductase chain G (NADH dehydrogenase I, chain G)	22429.4	23984.6	26840.1	24418.1	2237.07	0.0916153	4.38771	95	3	32987.5	27540.1	24553.8	28360.5	4276.27	0.150783	4.45271	94	3			0.86099	-0.215932	UNCHANGED
PFCIRM129_05325	34	12	233.358	0.215828	0.665892	1.1621	3;4;5	3	WT	MU	L-arabinose utilization protein	4035.34	3852.95	3775.06	3887.78	133.591	0.0343618	3.5897	499	3	5074.75	4758.74	3720.5	4518	708.496	0.156816	3.65495	455	3			0.86051	-0.216736	UNCHANGED
PFCIRM129_11080%PFCIRM129_11085	50	28	524.62	0.608335	0.215857	1.16363	1;2;3;4;5	5	WT	MU	MERGED=TRUE	52891.9	20848.4	52547.7	42096	18401.7	0.437138	4.62424	50	3	43792	35853.2	67308	48984.4	16357.6	0.333935	4.69006	54	3			0.859376	-0.218638	UNCHANGED
PFCIRM129_01370	2	2	10.8078	0.576723	0.239033	1.16407	5	1	WT	MU	Permease for cytosine/purines, uracil, thiamine, allantoin	935.866	1191.45	797.532	974.951	199.849	0.204984	2.98898	954	3	1072.26	808.34	1524.15	1134.92	361.993	0.31896	3.05496	872	3			0.859051	-0.219184	UNCHANGED
PFCIRM129_02195	3	3	24.9388	0.413002	0.384048	1.16435	5	1	WT	MU	TRNA processing ribonuclease BN	1502.32	866.91	1077.24	1148.82	323.695	0.281763	3.06025	907	3	1478.99	1434.82	1099.1	1337.64	207.756	0.155315	3.12634	831	3			0.858845	-0.21953	UNCHANGED
PFCIRM129_07925	5	5	36.6923	0.499763	0.301236	1.16658	1;5	2	WT	MU	Phosphopantethiene--protein transferase domain (holo-[acyl-carrier-protein] synthase)	3413.71	2167.05	1742.48	2441.08	868.662	0.355851	3.38758	679	3	2141.17	3209.52	3192.48	2847.72	611.954	0.214892	3.4545	605	3			0.857205	-0.222288	UNCHANGED
PFCIRM129_05000	11	6	66.7297	0.479455	0.319252	1.16705	2;5	2	WT	MU	IclR transcriptional regulator	1168.63	647.028	811.122	875.593	266.711	0.304606	2.9423	982	3	926.951	846.175	1292.47	1021.86	237.804	0.232716	3.00939	900	3			0.856858	-0.222872	UNCHANGED
PFCIRM129_05695	33	19	356.505	0.424862	0.371752	1.16834	1;2;3;4;5	5	WT	MU	Fructose-bisphosphate aldolase class I	142686	109534	110723	120981	18806.8	0.155453	5.08272	6	3	172185	144581	107276	141347	32575.4	0.230464	5.15029	12	3			0.855914	-0.224463	UNCHANGED
PFCIRM129_06715	4	1	37.5519	0.557576	0.253696	1.17169	4	1	WT	MU	membrane protein	2246.41	2087.93	2753.27	2362.54	347.539	0.147104	3.37338	695	3	3715.23	2644.15	1945.12	2768.17	891.544	0.32207	3.44219	611	3			0.853467	-0.228593	UNCHANGED
PFCIRM129_07900	7	3	44.2722	0.846705	0.072268	1.17374	3;5	2	WT	MU	Peptidase, family M22	404.981	224.445	214.496	281.308	107.22	0.381148	2.44918	1145	3	624.07	297.441	69.0333	330.181	278.963	0.844878	2.51875	1097	3			0.851979	-0.23111	UNCHANGED
PFCIRM129_08640	2	2	11.3902	0.856578	0.0672332	1.17807	2	1	WT	MU	Transcriptional regulator, ArsR family	3635.48	2807.66	2603.94	3015.69	546.328	0.181162	3.47939	596	3	4807.01	4246.56	1604.54	3552.7	1710.27	0.481399	3.55056	529	3			0.848845	-0.236427	UNCHANGED
PFCIRM129_05845	5	3	24.9928	0.788312	0.103302	1.17828	4	1	WT	MU	Abortive infection bacteriophage resistance protein Abi	400.357	503.426	783.216	562.333	198.111	0.352301	2.74999	1063	3	1068.78	550.96	368.02	662.586	363.47	0.548563	2.82124	991	3			0.848695	-0.236681	UNCHANGED
PFCIRM129_04450	7	3	30.5245	0.329102	0.48267	1.18524	2	1	WT	MU	Cobyrinic acid A,C-diamide synthase, CbiA	454.861	673.116	687.966	605.314	130.508	0.215604	2.78198	1047	3	788.389	768.475	595.471	717.445	106.1	0.147886	2.85579	976	3			0.843708	-0.245184	UNCHANGED
PFCIRM129_08490	8	5	47.8984	0.403146	0.394537	1.18544	5	1	WT	MU	NADH-quinone oxidoreductase subunit H (NADH dehydrogenase I subunit H)	1952.83	3404.86	3069.84	2809.18	760.302	0.270649	3.44858	628	3	3230.97	2779.51	3979.88	3330.12	606.295	0.182064	3.52246	550	3			0.843566	-0.245427	UNCHANGED
PFCIRM129_00950	19	9	101.863	0.527627	0.277673	1.19246	2;4	2	WT	MU	helicase	5202.4	3241.33	3660.75	4034.83	1032.66	0.255937	3.60582	487	3	5091.26	3238.7	6104.15	4811.37	1453.09	0.302011	3.68227	438	3			0.838603	-0.253941	UNCHANGED
PFCIRM129_12095	14	5	83.0745	0.0775773	1.11027	1.19736	3;4;5	3	WT	MU	dehydrogenase/reductase	1055.83	996.368	972.886	1008.36	42.7544	0.0423999	3.00362	937	3	1110.05	1129.88	1382.19	1207.37	151.718	0.125659	3.08184	850	3			0.835171	-0.259856	UNCHANGED
PFCIRM129_07225	20	9	123.813	0.60191	0.220469	1.19981	1;2;3;5	4	WT	MU	CbiF Precorrin-4 C11-methyltransferase	3310.26	1922.63	2233.64	2488.84	728.168	0.292573	3.396	672	3	4083.35	3016.92	1858.12	2986.13	1112.94	0.372703	3.47511	590	3			0.833468	-0.262802	UNCHANGED
PFCIRM129_00935	2	1	13.1945	0.740769	0.130317	1.20078	2	1	WT	MU	Anaerobic dimethyl sulfoxide reductase chain A	4862.02	3112.63	2989.22	3654.62	1047.46	0.286611	3.56284	516	3	6012.11	4960.55	2192.51	4388.39	1973.04	0.449604	3.64231	464	3			0.832794	-0.263969	UNCHANGED
PFCIRM129_04050	32	13	246.628	0.535994	0.27084	1.20135	1;3;4;5	4	WT	MU	S-adenosylmethionine synthetase (Methionine adenosyltransferase) (AdoMet synthetase) (MAT)	1173.06	1506.78	1972.7	1550.85	401.64	0.258981	3.19057	827	3	1850.98	1254.97	2483.4	1863.12	614.305	0.329719	3.27024	744	3			0.832394	-0.264661	UNCHANGED
PFCIRM129_06795	7	2	64.1578	0.264089	0.57825	1.20142	2;5	2	WT	MU	Conserved protein, DUF143 domain	963.787	626.325	602.847	730.986	201.953	0.276274	2.86391	1016	3	948.799	804.589	881.284	878.224	72.1537	0.0821587	2.94361	938	3			0.832346	-0.264745	UNCHANGED
PFCIRM129_12105	19	8	111.291	0.330922	0.480274	1.20244	2;3;5	3	WT	MU	ABC-type choline/glycine betaine transport, ATP-binding protein	1361.57	780.983	822.17	988.243	323.97	0.327824	2.99486	950	3	1153.73	1056.37	1354.81	1188.3	152.193	0.128076	3.07493	856	3			0.831641	-0.265967	UNCHANGED
PFCIRM129_05090	23	11	202.503	0.30849	0.510758	1.20353	2;4;5	3	WT	MU	Thioredoxin	9327.34	7418.87	8271.74	8339.32	956.028	0.114641	3.92113	280	3	9616.85	7954.32	12538.7	10036.6	2320.86	0.231239	4.00159	260	3			0.830888	-0.267274	UNCHANGED
PFCIRM129_08790	2	2	17.9715	0.39057	0.408301	1.20483	5	1	WT	MU	transcription factor (transcription regulation)	1452.62	1021.79	783.116	1085.84	339.315	0.312491	3.03577	920	3	1023.67	1421.6	1479.49	1308.25	248.15	0.18968	3.11669	837	3			0.829993	-0.268829	UNCHANGED
PFCIRM129_07030	9	4	59.3918	0.124888	0.90348	1.20726	2;5	2	WT	MU	hydroxymethylpyrimidine/phosphomethylpyrimidine kinase	2689.96	2061.37	1962.78	2238.04	394.47	0.176257	3.34987	713	3	2830.28	2565.96	2709.44	2701.89	132.325	0.0489748	3.43167	622	3			0.828321	-0.271738	UNCHANGED
PFCIRM129_02405	42	18	312.361	0.683769	0.165091	1.20781	1;2;3;4;5	5	WT	MU	Sulfite reductase [ferredoxin]	4837.53	5873.17	6418.9	5709.86	803.233	0.140675	3.75663	391	3	9351.43	7580.48	3757.45	6896.45	2859.03	0.414566	3.83863	331	3			0.827942	-0.272398	UNCHANGED
PFCIRM129_08400	11	9	132.264	0.4764	0.322028	1.21232	1;2;3;4;5	5	WT	MU	Peroxiredoxin/Alkyl hydroperoxide reductase subunit C /Thioredoxin peroxidase/Alkyl hydroperoxide reductase protein C22/General stress protein 22	13046.8	16324.5	11614.7	13662	2414.41	0.176725	4.13551	183	3	12566.8	14047.6	23073.8	16562.7	5687.17	0.343371	4.21913	164	3			0.824862	-0.277775	UNCHANGED
PFCIRM129_07765	3	2	27.4411	0.123826	0.907188	1.21547	3	1	WT	MU	arabinose operon repressor	947.723	928.287	1058.62	978.21	70.3112	0.0718774	2.99043	953	3	1338.28	995.123	1233.56	1188.99	175.867	0.147913	3.07518	855	3			0.822724	-0.281519	UNCHANGED
PFCIRM129_08165	15	8	146.016	0.438061	0.358466	1.21682	1;2;5	3	WT	MU	30S ribosomal protein S8	44793.3	19074	16324.7	26730.7	15703	0.587453	4.42701	87	3	31635.1	26478.9	39465.2	32526.4	6538.86	0.201032	4.51224	79	3			0.821814	-0.283115	UNCHANGED
PFCIRM129_11635	36	22	372.336	0.321049	0.493428	1.22198	1;2;3;4	4	WT	MU	Hypothetical protein	175844	86453	100539	120945	48062.8	0.397393	5.08259	7	3	137144	152443	153791	147793	9246.39	0.0625632	5.16965	10	3			0.818344	-0.289221	UNCHANGED
PFCIRM129_10330	4	2	19.5886	0.917773	0.0372646	1.22422	3	1	WT	MU	Ferrochelatase (Protoheme ferro-lyase)(Heme synthetase).	1053.19	497.86	511.431	687.494	316.776	0.460769	2.83727	1023	3	851.97	1404.47	268.494	841.644	568.058	0.674938	2.92513	945	3			0.816846	-0.291863	UNCHANGED
PFCIRM129_00235	19	10	196.655	0.330151	0.481288	1.23004	1;4;5	3	WT	MU	30S ribosomal protein S16	41110.7	23338.6	19943	28130.8	11368.5	0.40413	4.44918	82	3	38445.6	30805.1	34555.4	34602	3820.48	0.110412	4.5391	74	3			0.812981	-0.298707	UNCHANGED
PFCIRM129_04735	6	2	34.0616	0.889461	0.0508729	1.23117	1;4	2	WT	MU	Type I phosphodiesterase / nucleotide pyrophosphatase	176.948	621.136	336.615	378.233	224.999	0.594869	2.57776	1113	3	908.205	423.09	65.7092	465.668	422.859	0.908069	2.66808	1055	3			0.812237	-0.300027	UNCHANGED
PFCIRM129_08730	14	4	89.2707	0.214826	0.667914	1.2343	4;5	2	WT	MU	Kinase	1215.16	876.321	920.478	1003.99	184.209	0.183478	3.00173	939	3	1464.38	1032.74	1220.56	1239.22	216.426	0.174646	3.09315	844	3			0.810173	-0.303698	UNCHANGED
PFCIRM129_11575	51	22	284.01	0.438825	0.357709	1.23622	2;3;4;5	4	WT	MU	Helicase protein	9904.2	13514.8	10657.8	11358.9	1904.67	0.16768	4.05534	211	3	19121.2	13172	9833.34	14042.2	4704.7	0.33504	4.14744	197	3			0.808915	-0.30594	UNCHANGED
PFCIRM129_10645	47	24	332.398	0.154752	0.810364	1.23776	1;2;3;4;5	5	WT	MU	Glucose-6-phosphate isomerase (EC 5.3.1.9) (GPI) (Phosphoglucose isomerase) (PGI) (Phosphohexose isomerase) (PHI)	5720.24	7847.61	7279.84	6949.23	1101.54	0.158513	3.84194	335	3	8819.02	7370.43	9614.97	8601.48	1137.97	0.1323	3.93457	288	3			0.807912	-0.307731	UNCHANGED
PFCIRM129_10200	47	26	346.284	0.485704	0.313629	1.23879	2;3;4;5	4	WT	MU	Cysteinyl-tRNA synthetase (Cysteine--tRNA ligase)	6378.67	4859.51	4747.84	5328.67	911.037	0.170969	3.72662	410	3	5449.99	4814.4	9538.95	6601.11	2564.01	0.388421	3.81962	352	3			0.807239	-0.308933	UNCHANGED
PFCIRM129_02380	9	4	49.7435	0.312011	0.50583	1.24094	3	1	WT	MU	Methylase	32285.7	21428.4	23487.6	25733.9	5766.7	0.22409	4.41051	90	3	37738.6	24004.1	34060.2	31934.3	7109.75	0.222637	4.50426	81	3			0.805838	-0.311439	UNCHANGED
PFCIRM129_05950	6	2	38.7763	0.374682	0.426338	1.24204	5	1	WT	MU	Uracil-DNA glycosylase	393.733	210.903	272.706	292.447	93.0003	0.318007	2.46605	1140	3	470.831	300.264	318.595	363.23	93.635	0.257784	2.56018	1089	3			0.80513	-0.312707	UNCHANGED
PFCIRM129_04705	9	5	69.7075	0.230934	0.636512	1.2421	4;5	2	WT	MU	Trk system potassium uptake protein TrkA (K(+)-uptake protein TrkA)	3974.35	3130.94	2819.47	3308.25	597.509	0.180612	3.5196	563	3	5048.85	3810.36	3468.32	4109.18	831.56	0.202366	3.61375	484	3			0.805089	-0.31278	UNCHANGED
PFCIRM129_11265	25	16	176.186	0.0935637	1.02889	1.24485	2;3;5	3	WT	MU	Glucose-6-phosphate 1-dehydrogenase	4547.57	3992.01	4312.27	4283.95	278.862	0.0650945	3.63184	471	3	5969.98	5584.57	4444.04	5332.86	793.501	0.148795	3.72696	407	3			0.803312	-0.315967	UNCHANGED
PFCIRM129_09860	20	14	130.784	0.201066	0.696661	1.24514	1;2;4;5	4	WT	MU	tRNA (5-methylaminomethyl-2-thiouridylate)-methyltransferase	2723.97	2388.68	2258.34	2457	240.216	0.0977681	3.3904	676	3	3735.4	3007.97	2434.51	3059.29	651.96	0.213108	3.48562	583	3			0.803126	-0.316302	UNCHANGED
PFCIRM129_11175	17	11	120.405	0.366342	0.436113	1.24719	2;4;5	3	WT	MU	Dehydrogenase	15210	7754.3	8844.92	10603.1	4026.83	0.379779	4.02543	227	3	14899.4	10000	14772.8	13224.1	2792.81	0.211191	4.12137	208	3			0.801801	-0.318683	UNCHANGED
PFCIRM129_10780	8	6	54.0693	0.316258	0.499958	1.25034	4;5	2	WT	MU	Hypothetical protein	1591.12	2111.16	1532.46	1744.91	318.533	0.18255	3.24177	793	3	1966.42	1716.32	2862.47	2181.73	602.647	0.276224	3.3388	697	3			0.799783	-0.32232	UNCHANGED
PFCIRM129_10985	6	4	61.4704	0.443403	0.353201	1.25055	3;4;5	3	WT	MU	30S ribosomal protein S15	8886.49	4560.71	2452.88	5300.03	3279.91	0.618847	3.72428	412	3	5330.28	8533.11	6020.43	6627.94	1685.62	0.254321	3.82138	350	3			0.799649	-0.322561	UNCHANGED
PFCIRM129_00240	6	3	34.4081	0.615302	0.210912	1.25213	2;5	2	WT	MU	Metallo-dependent hydrolases, subgroup A	523.404	500.761	565.845	530.004	33.0401	0.0623395	2.72428	1068	3	862.669	775.63	352.603	663.634	272.853	0.41115	2.82193	989	3			0.798638	-0.324386	UNCHANGED
PFCIRM129_02885	46	23	314.435	0.290321	0.537121	1.25433	2;3;4;5	4	WT	MU	Hypothetical secreted and membrane protein	30788.2	15639.7	18784.7	21737.5	7994.27	0.367764	4.33721	108	3	30736.6	23618.7	27442.7	27266	3562.21	0.130647	4.43562	99	3			0.79724	-0.326914	UNCHANGED
PFCIRM129_00970	15	6	105.956	0.0896901	1.04726	1.25475	2;3;4;5	4	WT	MU	Thymidylate kinase (dTMP kinase)	1262.94	1001.27	1315.09	1193.1	168.161	0.140944	3.07668	895	3	1660.83	1355.45	1474.83	1497.04	153.896	0.1028	3.17523	804	3			0.796973	-0.327397	UNCHANGED
PFCIRM129_11915	5	3	25.0185	0.291208	0.535797	1.2552	3;4	2	WT	MU	Protein of unknown function FUZZYLOCATION=TRUE	117.128	242.435	192.672	184.078	63.0938	0.342755	2.265	1182	3	218.371	219.298	255.495	231.055	21.1708	0.0916269	2.36371	1131	3			0.796688	-0.327914	UNCHANGED
PFCIRM129_01750	7	2	38.9375	0.784743	0.105273	1.25917	1;3;4	3	WT	MU	Dihydropteroate synthase((2-amino-4-hydroxy-7,8-dihydropteridin-6-yl)methyl-diphosphate:4-aminobenzoate 2-amino-4-hydroxydihydropteridine-6-methenyltransferase)	167.93	116.108	96.4269	126.821	36.9358	0.291243	2.10319	1205	3	228.601	186.337	64.1328	159.69	85.4108	0.534853	2.20328	1156	3			0.794171	-0.332478	UNCHANGED
PFCIRM129_04305	6	4	51.3322	0.390654	0.408208	1.26402	4	1	WT	MU	Phosphoribosyl-AMP cyclohydrolase	9301.96	3443.82	3440.56	5395.45	3383.14	0.627036	3.73203	405	3	6561.38	5554.95	8343.53	6819.96	1412.16	0.207063	3.83378	334	3			0.791126	-0.33802	UNCHANGED
PFCIRM129_08295	168	85	1295.7	0.415681	0.38124	1.26425	1;2;3;4;5	5	WT	MU	DNA-directed RNA polymerase beta chain (RNAP beta subunit) (Transcriptase beta chain) (RNA polymerase beta subunit)	30610.4	15631	17137.7	21126.4	8247.86	0.390406	4.32482	112	3	25654.1	19120.6	35352.5	26709.1	8167.22	0.305784	4.42666	104	3			0.790981	-0.338285	UNCHANGED
PFCIRM129_03000	13	7	113.598	0.250089	0.601906	1.26884	3;4;5	3	WT	MU	Hypothetical protein	3075.69	1739.21	1772.54	2195.81	762.177	0.347105	3.34159	720	3	3188.68	2667.24	2502.49	2786.14	358.214	0.12857	3.445	609	3			0.78812	-0.343513	UNCHANGED
PFCIRM129_12340	19	8	107.385	0.618235	0.208847	1.26918	2;4	2	WT	MU	Fatty-acyl-CoA synthase	3983.5	7885.84	3061.61	4976.98	2560.97	0.514562	3.69697	427	3	5774.17	9832.88	3342.98	6316.68	3278.78	0.519068	3.80049	365	3			0.787912	-0.343894	UNCHANGED
PFCIRM129_05760	4	2	31.4454	0.186126	0.730194	1.27125	3;4	2	WT	MU	Transposase IS3/IS911	3543.28	2221.05	2166.45	2643.59	779.631	0.294913	3.42219	654	3	3238.91	3663.93	3179.19	3360.68	264.317	0.0786501	3.52643	548	3			0.786625	-0.346253	UNCHANGED
PFCIRM129_06105	10	4	109.743	0.997424	0.0011201	1.27318	1;2;3;4;5	5	WT	MU	Ribosomal protein L25	42940.2	11516.9	6291.44	20249.5	19823.6	0.978969	4.30641	120	3	3584.6	14498.3	59260.9	25781.2	29503.2	1.14437	4.4113	105	3			0.785435	-0.348436	UNCHANGED
PFCIRM129_05355	16	8	92.1761	0.331409	0.479635	1.27673	2;4;5	3	WT	MU	Hypothetical protein	2506.42	1516.71	1679.86	1901	530.62	0.279127	3.27898	760	3	3236.71	2072.65	1971.79	2427.05	702.996	0.28965	3.38508	665	3			0.783254	-0.352448	UNCHANGED
PFCIRM129_04840	46	23	300.583	0.0848839	1.07117	1.28335	2;3;4;5	4	WT	MU	Anaerobic glycerol-3-phosphate dehydrogenase subunit A	6329.01	6968.96	6876.07	6724.68	345.795	0.0514217	3.82767	346	3	8117.53	7397.58	10375.2	8630.09	1553.55	0.180016	3.93602	286	3			0.779213	-0.35991	UNCHANGED
PFCIRM129_03025	33	8	278.736	0.503773	0.297765	1.28416	1;2;3;4;5	5	WT	MU	ribosomal S30AE, sigma 54 modulation protein	7612.79	9226.74	8503.8	8447.78	808.432	0.0956975	3.92674	277	3	14662.5	11660	6222.49	10848.3	4278.14	0.39436	4.03536	242	3			0.778718	-0.360827	UNCHANGED
PFCIRM129_11520	15	6	87.3987	0.531629	0.274392	1.28699	2;4	2	WT	MU	Cell division protein FtsI (penicillin-binding protein 2) (Peptidoglycan glycosyltransferase)	2722.12	1784.11	1193.81	1900.01	770.722	0.405641	3.27876	761	3	3674.07	2155.17	1506.63	2445.29	1112.46	0.454941	3.38833	660	3			0.777009	-0.363996	UNCHANGED
PFCIRM129_10350	18	8	114.724	0.614958	0.211154	1.28954	3;4;5	3	WT	MU	Porphobilinogen deaminase (PBG) (Hydroxymethylbilane synthase) (HMBS) (Pre-uroporphyrinogen synthase)	2849.33	2847.31	2878.84	2858.5	17.6497	0.00617449	3.45614	622	3	5797.44	3208.59	2052.36	3686.13	1917.67	0.520238	3.56657	519	3			0.775473	-0.366851	UNCHANGED
PFCIRM129_05330	11	5	62.4625	0.259707	0.585516	1.29299	1;3;4	3	WT	MU	L-ribulokinase	2538.84	1299.91	1246.51	1695.09	731.201	0.431364	3.22919	801	3	2307.43	2304.06	1963.7	2191.73	197.489	0.0901067	3.34079	695	3			0.773403	-0.370708	UNCHANGED
PFCIRM129_08210	21	11	210.947	0.357728	0.446447	1.2934	1;2;3;4;5	5	WT	MU	30S ribosomal protein S3	49568.4	18175.7	21879.4	29874.5	17155.7	0.574258	4.4753	80	3	42788.5	29900.2	43230.2	38639.6	7571.77	0.195958	4.58703	66	3			0.773156	-0.371168	UNCHANGED
PFCIRM129_05995	8	3	50.2079	0.56942	0.244567	1.29655	1;3;5	3	WT	MU	3-methyladenine DNA glycosylase	352.576	468.98	316.25	379.269	79.787	0.210371	2.57895	1112	3	365.548	319.341	790.334	491.741	259.619	0.527959	2.69174	1051	3			0.771278	-0.374677	UNCHANGED
PFCIRM129_08775	84	44	841.386	0.151064	0.820838	1.29909	1;2;3;4;5	5	WT	MU	Chaperone protein dnaK 2 (Heat shock protein 70 2) (Heat shock 70 kDa protein 2) (HSP70 2)	96621.7	66665.5	61028	74771.7	19131.4	0.255864	4.87374	15	3	96002.8	86170.5	109232	97135.3	11572.6	0.119139	4.98738	26	3			0.769769	-0.377502	UNCHANGED
PFCIRM129_08715	3	1	20.4671	0.264607	0.577399	1.30289	3	1	WT	MU	Hypothetical protein	349.292	248.886	242.847	280.342	59.789	0.213272	2.44769	1147	3	386.657	446.158	262.951	365.255	93.4598	0.255875	2.5626	1088	3			0.767522	-0.38172	UNCHANGED
PFCIRM129_08215	13	4	128.051	0.334563	0.475523	1.3049	1;3;4;5	4	WT	MU	50S ribosomal protein L22	39271.7	16253.7	15260.6	23595.3	13585.2	0.575758	4.37283	100	3	36861.3	25480.9	30026.8	30789.7	5728.41	0.18605	4.48841	86	3			0.766339	-0.383944	UNCHANGED
PFCIRM129_05140	12	7	108.361	0.124569	0.904589	1.30505	1;2;3;5	4	WT	MU	ATP synthase epsilon chain (ATP synthase F1 sector epsilon subunit)	13055.1	9269.3	8135.81	10153.4	2576.03	0.253712	4.00661	237	3	12550.4	14354.1	12847.5	13250.7	967.11	0.0729857	4.12224	207	3			0.766255	-0.384104	UNCHANGED
PFCIRM129_08980	13	7	94.4703	0.979665	0.00892252	1.30521	2;5	2	WT	MU	Recombination protein recR	878.7	841.367	994.44	904.836	79.8133	0.0882074	2.95657	970	3	464.106	616.887	2462	1181	1112.01	0.941583	3.07225	857	3			0.766163	-0.384278	UNCHANGED
PFCIRM129_04100	13	8	115.921	0.301069	0.521333	1.3058	1;2;5	3	WT	MU	Elongation factor P	37302.1	17358.4	17610.5	24090.4	11442.4	0.47498	4.38184	97	3	37218	25983.3	31170.6	31457.3	5622.83	0.178745	4.49772	82	3			0.765812	-0.384938	UNCHANGED
PFCIRM129_04690	4	2	27.6065	0.356834	0.447534	1.30938	2	1	WT	MU	SAM-dependent methyltransferase related to tRNA (tRNA (uracil-5-)-methyltransferase)	9106.37	3459.4	2957.23	5174.33	3414.49	0.65989	3.71385	417	3	8038.51	6980.38	5306.62	6775.17	1377.45	0.203309	3.83092	337	3			0.76372	-0.388885	UNCHANGED
PFCIRM129_03240	9	5	69.2435	0.0478487	1.32013	1.3138	4	1	WT	MU	TIM-barrel enzyme, dihydrouridine synthase	2561.08	1981.68	2167.72	2236.83	295.815	0.132248	3.34963	714	3	3019.33	2597.63	3199.26	2938.74	308.808	0.105082	3.46816	595	3	x		0.761151	-0.393745	UNCHANGED
PFCIRM129_01640	20	10	181.192	0.136217	0.865769	1.31475	1;2;4;5	4	WT	MU	Protein of unknown function FUZZYLOCATION=TRUE	11327.3	8776.89	10731.5	10278.6	1334.17	0.129801	4.01193	234	3	14685.5	10502.3	15353.4	13513.7	2629.26	0.194563	4.13077	201	3			0.760602	-0.394786	UNCHANGED
PFCIRM129_10090	11	3	96.5419	0.246996	0.607311	1.31502	1;4;5	3	WT	MU	Protein of unknown function FUZZYLOCATION=TRUE	557.827	975.047	913.673	815.516	225.265	0.276224	2.91143	996	3	1077.24	851.623	1288.39	1072.42	218.421	0.203672	3.03036	890	3			0.760446	-0.395081	UNCHANGED
PFCIRM129_06075	8	4	46.3939	0.354625	0.450231	1.31644	2	1	WT	MU	MazG-family transcriptional regulator	874.607	549.286	370.281	598.058	255.676	0.42751	2.77674	1053	3	583.051	757.421	1021.46	787.31	220.726	0.280354	2.89615	960	3			0.759622	-0.396646	UNCHANGED
PFCIRM129_01505	27	13	155.016	0.26357	0.579105	1.32011	1;2;4;5	4	WT	MU	Hypothetical protein	11289.6	6338.83	5852.71	7827.06	3008.51	0.384373	3.8936	294	3	10690.8	8155.47	12151.3	10332.5	2021.88	0.195681	4.01421	253	3			0.757515	-0.400653	UNCHANGED
PFCIRM129_06315	87	45	961.711	0.281949	0.549829	1.32246	1;2;3;4;5	5	WT	MU	Chaperone protein dnaK 1 (Heat shock protein 70 1) (Heat shock 70 kDa protein 1) (HSP70 1)	159720	88305.1	77519.2	108515	44671.7	0.411665	5.03549	11	3	138724	115235	176561	143507	30941.4	0.215609	5.15687	11	3			0.756164	-0.403229	UNCHANGED
PFCIRM129_05930	10	4	86.7854	0.308884	0.510204	1.32562	3;4;5	3	WT	MU	Transcription elongation factor GreA	2945.15	1178.67	1652.62	1925.48	914.306	0.474846	3.28454	758	3	2433.12	2089.05	3135.17	2552.45	533.173	0.208887	3.40696	642	3			0.754366	-0.406664	UNCHANGED
PFCIRM129_00180	9	4	74.4756	0.398171	0.39993	1.3282	1;2;3;5	4	WT	MU	Hypothetical protein	34233.6	15221.2	13912.4	21122.4	11373.5	0.538456	4.32474	113	3	19922.4	24908.9	39333	28054.8	10080.4	0.359312	4.44801	95	3			0.752898	-0.409474	UNCHANGED
PFCIRM129_05575	15	11	119.195	0.28707	0.542012	1.32972	1;2;3;4;5	5	WT	MU	OsmC protein	3035.14	1329.91	1303.78	1889.61	992.14	0.52505	3.27637	764	3	2244.33	2308.43	2985.22	2512.66	410.501	0.163373	3.40013	651	3			0.752037	-0.411125	UNCHANGED
PFCIRM129_04275	86	36	531.396	0.135259	0.868835	1.3322	1;2;3;4;5	5	WT	MU	Glutamate synthase large subunit (Ferredoxin)	12161	8248.13	9540.66	9983.27	1993.63	0.199697	3.99927	238	3	13327.6	10892.4	15679.1	13299.7	2393.5	0.179966	4.12384	206	3			0.750639	-0.413809	UNCHANGED
PFCIRM129_07990	2	2	14.2351	0.0219203	1.65915	1.33706	5	1	WT	MU	Hypothetical protein	6469.75	6073.31	7844.08	6795.72	929.296	0.136747	3.83224	342	3	9535.02	8725.71	8998.09	9086.27	411.797	0.0453207	3.95839	279	3	x		0.74791	-0.419063	UNCHANGED
PFCIRM129_03255	2	2	10.7567	0.627374	0.202473	1.33761	3	1	WT	MU	Succinate dehydrogenase subunit C	2477.39	1513.59	3010.54	2333.84	758.732	0.325101	3.36807	698	3	4641.3	3324.86	1399.14	3121.76	1630.59	0.522331	3.4944	573	3			0.747603	-0.419657	UNCHANGED
PFCIRM129_01940	18	8	126.232	0.213891	0.669808	1.33798	2;4;5	3	WT	MU	GCN5-related N-acetyltransferase	1002.09	835.21	876.104	904.466	86.978	0.096165	2.95639	971	3	1377.07	834.753	1418.64	1210.15	325.77	0.269197	3.08284	849	3			0.747398	-0.420052	UNCHANGED
PFCIRM129_11425	21	14	191.722	0.398095	0.400014	1.33882	1;3;4;5	4	WT	MU	two-component system response regulator	93543.1	36155.3	41427.6	57042	31720.6	0.556092	4.75619	32	3	71664.2	51591.2	105851	76368.7	27433.9	0.35923	4.88292	33	3			0.746929	-0.420957	UNCHANGED
PFCIRM129_08020	17	11	211.634	0.1967	0.706196	1.3421	1;2;3;4;5	5	WT	MU	Iron/Manganese superoxide dismutase (Superoxide dismutase [Mn/Fe]) (SODM)	52304.8	36764.5	30223.8	39764.4	11342.1	0.285232	4.59949	58	3	41731.2	57943.7	60428.5	53367.8	10153.9	0.190263	4.72728	47	3			0.7451	-0.424493	UNCHANGED
PFCIRM129_01605	3	1	13.2121	0.441914	0.354662	1.11569	3	1	MU	WT	Protein of unknown function	218.056	374.307	373.953	322.105	90.1095	0.279752	2.508	1129	3	429.238	436.874		433.056	5.39946	0.0124683	2.63654	1068	2			0.743795	-0.427023	UNCHANGED
PFCIRM129_02390	48	26	337.555	0.207456	0.683074	1.34835	2;3;4;5	4	WT	MU	Sulfate adenylyltransferase, large subunit/ ATP-sulfurylase, subunit 1 (ATP:sulfate adenylyltransferase)	6422.43	7578.09	7290.24	7096.92	601.596	0.0847686	3.85107	325	3	11782.9	10307.9	6616.61	9569.13	2661.18	0.278101	3.98087	270	3			0.741647	-0.431195	UNCHANGED
PFCIRM129_06310	11	5	102.544	0.501601	0.299642	1.35318	3;4;5	3	WT	MU	Protein GrpE 1 (HSP-70 cofactor 1) (Co-chaperone protein GrpE1)	36904	12593.1	17916.1	22471	12779.5	0.56871	4.35162	105	3	28406.8	16551.6	46263.7	30407.4	14956.7	0.491878	4.48298	88	3			0.739	-0.436354	UNCHANGED
PFCIRM129_11835	35	12	257.836	0.185086	0.732626	1.3532	2;3;4;5	4	WT	MU	Glucose-1-phosphate adenylyltransferase (ADP-glucose synthase) (ADP-glucose pyrophosphorylase) (ADPGlc PPase)	1934.95	2743.46	2983.06	2553.82	549.188	0.215045	3.40719	667	3	3404.39	2687.39	4275.72	3455.83	795.412	0.230165	3.53855	537	3			0.738989	-0.436375	UNCHANGED
PFCIRM129_10185	18	9	172.208	0.186121	0.730206	1.3545	1;2;3;4;5	5	WT	MU	Oxidoreductase	8496.12	4474.91	5262.11	6077.71	2131.07	0.350636	3.78374	373	3	8279.79	7024.77	9392.18	8232.25	1184.42	0.143876	3.91552	296	3			0.738281	-0.437757	UNCHANGED
PFCIRM129_11605	27	12	159.322	0.371845	0.429638	1.35512	3;4;5	3	WT	MU	Phospho-2-dehydro-3-deoxyheptonate aldolase	9514.14	4240.6	7299.03	7017.92	2647.98	0.377317	3.84621	330	3	12710.7	6253.78	9565.98	9510.15	3228.81	0.339512	3.97819	271	3			0.73794	-0.438424	UNCHANGED
PFCIRM129_02120	5	4	63.7558	0.364816	0.437926	1.35544	1;5	2	WT	MU	Thioredoxin	5590.92	4214.27	3049.62	4284.94	1272.12	0.296883	3.63194	470	3	4238.65	8497.08	4688.18	5807.97	2339.66	0.402836	3.76402	390	3			0.737768	-0.43876	UNCHANGED
PFCIRM129_12305	50	21	420.909	0.00733886	2.13437	1.35595	1;2;3;4;5	5	WT	MU	Cytochrome P450 (Heme-thiolate monooxygenase)	10357.5	11600.2	11186.9	11048.2	632.862	0.0572817	4.04329	218	3	15863	15553.8	13525.8	14980.9	1269.59	0.0847476	4.17554	184	3	x		0.73749	-0.439306	UNCHANGED
PFCIRM129_00445	8	4	36.0341	0.482186	0.316786	1.35758	3;4	2	WT	MU	Transcriptional regulator, LysR family protein	169.913	667.552	444.911	427.459	249.278	0.583164	2.63089	1096	3	317.835	614.316	808.776	580.309	247.231	0.426034	2.76366	1019	3			0.736606	-0.441036	UNCHANGED
PFCIRM129_11630	21	12	178.161	0.32445	0.488852	1.35787	1;2;3;4;5	5	WT	MU	Probable peptidyl-prolyl cis-trans isomerase A	54977.7	16534.3	21810	31107.3	20840	0.669937	4.49286	77	3	42526.1	33330	50863	42239.7	8770.05	0.207626	4.62572	62	3			0.736448	-0.441345	UNCHANGED
PFCIRM129_00210	6	4	46.6978	0.164064	0.784987	1.3581	5	1	WT	MU	Succinate dehydrogenase cytochrome B-558 subunit	4446.87	5262.62	5870.69	5193.39	714.43	0.137565	3.71545	416	3	6313.59	5619.65	9226.21	7053.15	1913.65	0.271318	3.84838	326	3			0.736323	-0.44159	UNCHANGED
PFCIRM129_11615	9	2	59.0615	0.386359	0.413009	1.36071	4;5	2	WT	MU	Acyltransferase PlsC	1227.28	760.899	1015.82	1001.33	233.526	0.233216	3.00058	942	3	2062.83	1016.52	1008.2	1362.52	606.506	0.445137	3.13434	826	3			0.734913	-0.444354	UNCHANGED
PFCIRM129_02700	25	5	190.754	0.464743	0.332787	1.36096	2;3;4;5	4	WT	MU	Diaminopimelate decarboxylase (DAP decarboxylase)	468.792	1023.11	687.659	726.521	279.195	0.384291	2.86125	1018	3	794.839	628.913	1542.55	988.768	486.714	0.492242	2.99509	907	3			0.734774	-0.444628	UNCHANGED
PFCIRM129_03145	27	18	177.64	0.0904282	1.0437	1.36247	3;4;5	3	WT	MU	Aspartate transaminase (Aminotransferase)	3888.65	4326.58	3386.35	3867.19	470.486	0.121661	3.5874	500	3	4398.77	4923.38	6484.6	5268.92	1085	0.205925	3.72172	413	3			0.733963	-0.44622	UNCHANGED
PFCIRM129_10020	6	3	28.1264	0.405513	0.391995	1.3654	3;4	2	WT	MU	ADP-ribose pyrophosphatase	937.273	464.184	479.874	627.11	268.723	0.428511	2.79734	1035	3	629.326	641.677	1297.76	856.256	382.407	0.446604	2.9326	941	3			0.732387	-0.449323	UNCHANGED
PFCIRM129_01185	7	1	37.9904	0.99781	0.00095225	1.36541	3;5	2	WT	MU	Protein of unknown function FUZZYLOCATION=TRUE	219.236	36.5736	43.4537	99.7544	103.531	1.03786	1.99893	1219	3	344.807	27.8696	35.9402	136.205	180.699	1.32666	2.13419	1168	3			0.732382	-0.449332	UNCHANGED
PFCIRM129_07165	15	7	113.963	0.314742	0.502045	1.3701	2;3;4;5	4	WT	MU	10 kDa chaperonin 2 (Protein Cpn10 2) (groES protein 2) (Heat shock protein 10 2)	5406.85	2086.24	2276.81	3256.63	1864.58	0.572549	3.51277	572	3	4683.07	3251.06	5451.59	4461.91	1116.81	0.250299	3.64952	458	3			0.729874	-0.45428	UNCHANGED
PFCIRM129_10465	3	2	19.9957	0.822653	0.0847835	1.37135	5	1	WT	MU	transmembrane protein	352.212	196.977	255.792	268.327	78.373	0.29208	2.42866	1152	3	149.477	235.814	718.621	367.97	306.725	0.833558	2.56581	1087	3			0.729208	-0.455598	UNCHANGED
PFCIRM129_11490	21	10	142.604	0.226448	0.645031	1.37993	2;4;5	3	WT	MU	UDP-N-acetylglucosamine--N-acetylmuramyl-(pentapeptide) pyrophosphoryl-undecaprenol N-acetylglucosamine transferase (Undecaprenyl-PP-MurNAc-pentapeptide-UDPGlcNAc GlcNAc transferase)	41386.3	26335.4	25853.7	31191.8	8831.97	0.283151	4.49404	76	3	40413.2	32238.9	56475.6	43042.5	12330.4	0.286471	4.6339	60	3			0.724673	-0.464598	UNCHANGED
PFCIRM129_08120	64	38	583.514	0.055661	1.25445	1.38035	1;2;3;4;5	5	WT	MU	solute binding protein of the ABC transport system	45295.8	44644.1	51872.1	47270.7	3998.24	0.0845819	4.67459	44	3	67556.1	52607.3	75587.2	65250.2	11662.2	0.17873	4.81458	41	3			0.724452	-0.465038	UNCHANGED
PFCIRM129_12230	2	1	25.6462	0.328184	0.483882	1.38501	3	1	WT	MU	Isochorismatase hydrolase	7861.02	2341.27	3011.41	4404.57	3012.07	0.683851	3.6439	455	3	6351.53	4420.65	7529	6100.39	1569.32	0.257249	3.78536	380	3			0.722014	-0.469901	UNCHANGED
PFCIRM129_07400	2	2	11.0222	0.228615	0.640894	1.3871	5	1	WT	MU	Transcription factor WhiB	769.201	530.25	499.532	599.661	147.627	0.246184	2.77791	1052	3	807.736	593.932	1093.69	831.788	250.748	0.301457	2.92001	948	3			0.72093	-0.472068	UNCHANGED
PFCIRM129_08795	2	1	16.131	0.0341168	1.46703	1.39385	2;5	2	WT	MU	Cobalt transport protein CbiM	5263.97	6428.24	7306.17	6332.79	1024.44	0.161767	3.8016	363	3	8273.23	8515.29	9692.38	8826.97	759.183	0.0860072	3.94581	284	3	x		0.717437	-0.479076	UNCHANGED
PFCIRM129_03160	11	5	62.1008	0.310139	0.508444	1.39422	2;3;5	3	WT	MU	3-oxoacyl-(Acyl-carrier-protein) synthase III	1525.8	1821.18	2286.76	1877.91	383.638	0.20429	3.27368	767	3	2310.86	1756.04	3787.76	2618.22	1050.15	0.401093	3.41801	633	3			0.717248	-0.479457	UNCHANGED
PFCIRM129_02870	21	11	154.236	0.0927479	1.0327	1.39502	1;2;4;5	4	WT	MU	Proline iminopeptidase	1651.33	1710.72	2020.29	1794.12	198.114	0.110424	3.25385	783	3	2651.2	1905.69	2951.57	2502.82	538.497	0.215156	3.39843	653	3			0.716837	-0.480283	UNCHANGED
PFCIRM129_10410	8	3	57.2436	0.119796	0.921559	1.39633	2;3;4	3	WT	MU	iolB (Myo-inositol catabolism IolB protein)	3919.18	2530.53	2141.59	2863.77	934.472	0.326309	3.45694	621	3	4230.85	3668.65	4096.8	3998.77	293.639	0.0734324	3.60193	491	3			0.716162	-0.481642	UNCHANGED
PFCIRM129_07015	14	12	142.961	0.304074	0.517021	1.39892	3;4;5	3	WT	MU	DSBA-like thioredoxin	13270.9	5919.03	5498.32	8229.4	4371.09	0.531155	3.91537	282	3	10597	8519.28	15420.7	11512.3	3540.57	0.307546	4.06116	233	3			0.714835	-0.484318	UNCHANGED
PFCIRM129_02900	20	10	120.912	0.336944	0.472442	1.40499	1;4;5	3	WT	MU	Hypothetical protein	2322.82	4582.47	2360.09	3088.46	1293.98	0.418974	3.48974	589	3	3097.6	3561.49	6358.65	4339.25	1764.17	0.406561	3.63741	466	3			0.71175	-0.490558	UNCHANGED
PFCIRM129_01020	9	7	85.899	0.299746	0.523246	1.40862	1;2;3;4;5	5	WT	MU	FK506-binding protein (peptidyl-prolyl cis-trans isomerase)	21090.9	9099.25	6882.65	12357.6	7644.05	0.61857	4.09193	199	3	13699.2	15841.8	22680.5	17407.2	4690.82	0.269476	4.24073	156	3			0.709914	-0.494283	UNCHANGED
PFCIRM129_03065	7	2	44.5741	0.822445	0.0848933	1.40995	4	1	WT	MU	Cell division protein	145.499	170.57	425.567	247.212	154.968	0.626861	2.39307	1164	3	701.944	245.235	98.4932	348.558	314.714	0.902904	2.54227	1093	3			0.709243	-0.495649	UNCHANGED
PFCIRM129_08815	13	8	115.57	0.0989424	1.00462	1.41052	1;3;4;5	4	WT	MU	CobA Uroporphyrinogen III methyltransferase	1193.88	1577.6	1888.66	1553.38	348.019	0.22404	3.19128	826	3	2276.1	1804.06	2493.03	2191.06	352.268	0.160775	3.34066	696	3			0.70896	-0.496223	UNCHANGED
PFCIRM129_01905	6	4	30.2918	0.284592	0.545778	1.41063	4	1	WT	MU	Phosphate import ATP-binding protein pstB (Phosphate- transporting ATPase) (ABC phosphate transporter)	471.564	309.143	276.209	352.305	104.586	0.296861	2.54692	1118	3	717.784	402.513	370.618	496.972	191.893	0.386124	2.69633	1050	3			0.708904	-0.496337	UNCHANGED
PFCIRM129_07255	10	5	70.596	0.159928	0.796074	1.41469	4;5	2	WT	MU	Dihydrofolate reductase	6118.23	3515.65	3502.85	4378.91	1506.31	0.343992	3.64137	459	3	6020.84	5107.14	7456.4	6194.79	1184.25	0.191169	3.79203	371	3			0.706869	-0.500485	UNCHANGED
PFCIRM129_08725	21	10	133.811	0.153317	0.81441	1.41645	1;4;5	3	WT	MU	UPF0210 protein	6772.34	4777.67	4451.92	5333.98	1256.26	0.23552	3.72705	409	3	6544.96	6240.7	9880.24	7555.3	2019.2	0.267255	3.87825	309	3			0.705991	-0.502278	UNCHANGED
PFCIRM129_03855	4	2	28.607	0.322708	0.491191	1.42137	4	1	WT	MU	polar amino acid ABC transporter, inner membrane component	960.118	974.869	1352.84	1095.94	222.601	0.203114	3.03979	916	3	1625.15	918.051	2130.01	1557.74	608.784	0.390813	3.19249	788	3			0.703548	-0.507279	UNCHANGED
PFCIRM129_04095	13	6	111.319	0.316803	0.499211	1.43356	1;2;3;4;5	5	WT	MU	Transcription antitermination factor (N utilization substance protein B homolog)	28115.6	9476.31	11227.9	16273.3	10293.1	0.632516	4.21148	150	3	19101.2	18038.8	32846.3	23328.8	8259.5	0.354048	4.36789	123	3			0.697563	-0.519606	UNCHANGED
PFCIRM129_11025	17	9	129.158	0.277925	0.556073	1.43477	3;4;5	3	WT	MU	Hypothetical protein	38499.5	15993	16918.9	23803.8	12735.3	0.535009	4.37665	98	3	35272.2	23902.5	43284.2	34153	9739.22	0.285165	4.53343	76	3			0.696977	-0.520818	UNCHANGED
PFCIRM129_05490	4	1	18.679	0.938715	0.0274664	1.43541	2	1	WT	MU	UDP-sulfoquinovose synthase	159.802	420.617	341.458	307.292	133.722	0.435163	2.48755	1131	3	604.229	674.248	44.7919	441.09	344.985	0.78212	2.64453	1062	3			0.696666	-0.52146	UNCHANGED
PFCIRM129_01610	8	5	75.9625	0.173235	0.761363	1.43593	5	1	WT	MU	Hypothetical protein	9053.77	4065.75	4171.45	5763.66	2849.81	0.494446	3.7607	389	3	8433.22	8096.11	8299.35	8276.23	169.741	0.0205094	3.91783	294	3			0.696411	-0.52199	UNCHANGED
PFCIRM129_06190	2	1	9.641	0.51762	0.285989	1.04329	2	1	MU	WT	Stress protein	15.4797	139.842	22.4261	59.2493	69.8818	1.17945	1.77268	1238	3	13.5092	156.863		85.186	101.366	1.18994	1.93037	1192	2			0.695529	-0.523818	UNCHANGED
PFCIRM129_04035	18	4	105.144	0.0740017	1.13076	1.43905	2;3;4;5	4	WT	MU	Sun, tRNA and rRNA cytosine-C5-methylases	762.308	977.496	1016.93	918.91	137.047	0.149141	2.96327	966	3	1336.97	1050.31	1579.8	1322.36	265.049	0.200437	3.12135	833	3			0.694902	-0.52512	UNCHANGED
PFCIRM129_06835	12	6	110.061	0.0204163	1.69002	1.44416	1;2;3;4;5	5	WT	MU	50S ribosomal protein L27	14909.1	14549.8	11911.6	13790.2	1636.78	0.118692	4.13957	181	3	22297.9	17584.3	19863.5	19915.2	2357.23	0.118363	4.29918	145	3	x		0.692445	-0.530229	UNCHANGED
PFCIRM129_08375	3	1	13.5623	0.449067	0.347689	1.03619	3	1	MU	WT	R_hydratase_like, (R)-hydratase [(R)-specific enoyl-CoA hydratase].	400.339	272.493	334.326	335.719	63.9344	0.19044	2.52598	1121	3	573.227	398.751		485.989	123.373	0.25386	2.68663	1052	2			0.690795	-0.53367	UNCHANGED
PFCIRM129_11010	13	6	114.947	0.0600342	1.2216	1.4486	1;2;3;5	4	WT	MU	Ribosome-binding factor A	32800	20244.7	22691.4	25245.4	6655.89	0.263648	4.40218	91	3	39303.4	34709.2	35699	36570.5	2417.92	0.0661167	4.56313	73	3			0.69032	-0.534663	UNCHANGED
PFCIRM129_09100	35	17	264.345	0.123677	0.90771	1.44902	1;2;3;4;5	5	WT	MU	dihydrolipoyllysine-residue (2-methylpropanoyl)transferase. Lipoamide acyltransferase component of branched-chain alpha-keto acid dehydrogenase complex (E2) (Dihydrolipoamide branched chain transacylase)	2266.62	1257.73	1331.31	1618.55	562.449	0.347501	3.20913	813	3	2691.13	2004.18	2340.62	2345.31	343.499	0.146462	3.3702	674	3			0.690124	-0.535073	UNCHANGED
PFCIRM129_07540	16	10	80.4989	0.180003	0.744721	1.45138	2;3;4	3	WT	MU	Hypothetical secreted protein	3822.92	2809.01	2451.57	3027.83	711.378	0.234946	3.48113	595	3	4807.01	5376.83	2999.8	4394.55	1241.04	0.282404	3.64291	462	3			0.688998	-0.537428	UNCHANGED
PFCIRM129_03535	14	8	120.23	0.209176	0.679487	1.45633	4;5	2	WT	MU	Amidohydrolase (Peptidase M20D) (Putative metal-dependent amidase/aminoacylase/carboxypeptidase)	6971.47	2582.17	3719.8	4424.48	2277.92	0.514845	3.64586	451	3	5439.52	6486.09	7404.9	6443.5	983.378	0.152615	3.80912	361	3			0.686657	-0.542338	UNCHANGED
PFCIRM129_06145	9	4	47.6136	0.402246	0.395509	1.461	2;3;4	3	WT	MU	DNase	3262.58	1445.35	1355.19	2021.04	1076.15	0.532472	3.30558	747	3	4274.32	3024.19	1559.72	2952.74	1358.71	0.460153	3.47023	594	3			0.684462	-0.546957	UNCHANGED
PFCIRM129_07795	9	5	87.4401	0.250588	0.60104	1.46351	4;5	2	WT	MU	Serine acetyltransferase	2507.54	3944.63	4213.92	3555.36	917.377	0.258026	3.55088	531	3	5307.98	3339.1	6962.89	5203.32	1814.16	0.348653	3.71628	419	3			0.683287	-0.549436	UNCHANGED
PFCIRM129_08900	7	3	44.533	0.203832	0.690728	1.46448	4	1	WT	MU	Hypothetical protein	2789.7	1118.97	1533.95	1814.21	869.909	0.479498	3.25869	777	3	2633.57	2145.91	3191.11	2656.86	522.986	0.196844	3.42437	628	3			0.682838	-0.550384	UNCHANGED
PFCIRM129_08485	20	11	178.375	0.0952205	1.02127	1.46789	2;3;4;5	4	WT	MU	NADH-quinone oxidoreductase subunit I (NADH dehydrogenase I subunit I) (NDH-1 subunit I)	19406.8	14175.1	14805.8	16129.2	2855.92	0.177065	4.20761	154	3	30452	21553.2	19022.6	23675.9	6003.06	0.253551	4.37431	120	3			0.681249	-0.553745	UNCHANGED
PFCIRM129_04110	32	20	217.18	0.325851	0.486982	1.47495	2;3;5	3	WT	MU	Chorismate synthase (5-enolpyruvylshikimate-3-phosphate phospholyase)	8027.01	3620.78	6266.4	5971.4	2217.88	0.371418	3.77608	379	3	9259.8	5173.92	11988.7	8807.48	3429.85	0.389424	3.94485	285	3			0.677991	-0.560662	UNCHANGED
PFCIRM129_00155	14	8	139.978	0.169118	0.771809	1.48123	1;3;4;5	4	WT	MU	Hypothetical protein	7824.85	3506.72	3489.65	4940.4	2498.01	0.505629	3.69376	429	3	6786.29	6791.86	8375.44	7317.86	915.894	0.125159	3.86438	312	3			0.675116	-0.566793	UNCHANGED
PFCIRM129_08505	19	10	182.032	0.220712	0.656173	1.48493	1;3;4;5	4	WT	MU	NADH-quinone oxidoreductase chain E	19868.8	9780.5	9870.61	13173.3	5798.65	0.440182	4.11969	191	3	26769.7	15688.4	16226.2	19561.5	6248.35	0.319421	4.2914	147	3			0.673432	-0.570396	UNCHANGED
PFCIRM129_01535	37	20	291.024	0.197899	0.703557	1.49187	2;3;4;5	4	WT	MU	Methionine import ATP-binding protein metN	5895.06	3637.75	4916.11	4816.31	1131.96	0.235026	3.68271	437	3	6111.12	5255.7	10189.1	7185.31	2636.29	0.3669	3.85645	320	3			0.670299	-0.577122	UNCHANGED
PFCIRM129_07020	78	40	549.348	0.713606	0.146542	1.494	1;2;3;4;5	5	WT	MU	Aminopeptidase N , Lysyl aminopeptidase	7287.2	9321.04	12400.2	9669.47	2574.24	0.266224	3.9854	244	3	2772.73	37717.9	2848.06	14446.2	20153.9	1.3951	4.15975	191	3			0.669342	-0.579184	UNCHANGED
PFCIRM129_08910	11	7	57.4965	0.168732	0.772803	1.50262	1;2;5	3	WT	MU	SbcD, DNA repair exonuclease	3376.31	2790.07	4190.54	3452.31	703.322	0.203725	3.53811	544	3	7256.39	3769.93	4536.18	5187.5	1832.22	0.353199	3.71496	421	3			0.665505	-0.587479	UNCHANGED
PFCIRM129_09035	10	7	97.5305	0.16004	0.795771	1.51427	1;4;5	3	WT	MU	Hypothetical protein	22054.1	9466.8	10886.1	14135.7	6894.17	0.487714	4.15032	178	3	23120.2	17603.8	23491.6	21405.2	3297.38	0.154045	4.33052	135	3			0.660385	-0.598621	UNCHANGED
PFCIRM129_11885	5	2	32.5589	0.69682	0.156879	1.51654	1;4;5	3	WT	MU	Ferredoxin	9115.76	2584.9	1314.28	4338.31	4185.88	0.964864	3.63732	464	3	2342	2519.56	14876.1	6579.21	7185.84	1.0922	3.81817	353	3			0.659398	-0.600779	UNCHANGED
PFCIRM129_08070	4	2	53.1437	0.206247	0.685612	1.52882	1;2;5	3	WT	MU	Translation initiation factor IF-1	27776.2	14555.8	11774.4	18035.5	8549.58	0.474043	4.25613	134	3	24359.1	21204.3	37155.3	27572.9	8447.19	0.306359	4.44048	96	3			0.654101	-0.612414	UNCHANGED
PFCIRM129_02955	19	10	107.472	0.00049899	3.30191	1.53205	4	1	WT	MU	ATP-dependent DNA helicase	410.736	401.662	372.708	395.035	19.8608	0.0502761	2.59664	1106	3	635.512	574.529	605.605	605.216	30.4934	0.0503843	2.78191	1007	3	x		0.652718	-0.615467	UNCHANGED
PFCIRM129_04500	10	3	86.4192	0.248399	0.60485	1.53212	2;3;4;5	4	WT	MU	Protein of unknown function	18162.2	7416.28	7418.55	10999	6203.52	0.564006	4.04135	220	3	14470.2	12368.6	23716.8	16851.9	6037.38	0.358262	4.22665	163	3			0.652688	-0.615534	UNCHANGED
PFCIRM129_11905%PFCIRM129_11910	29	11	208.299	0.174887	0.757242	1.53533	2;3;4;5	4	WT	MU	MERGED=TRUE	4318.34	3672.44	3590.6	3860.46	398.646	0.103264	3.58664	502	3	4757.61	4273.97	8749.69	5927.09	2456.38	0.414432	3.77284	389	3			0.651324	-0.618552	UNCHANGED
PFCIRM129_08500	35	17	280.033	0.0571176	1.24323	1.53816	1;2;3;4;5	5	WT	MU	NADH-quinone oxidoreductase chain F (NADH dehydrogenase I, chain F) (NDH-1, chain F)	6473.5	7203.55	7958.02	7211.69	742.292	0.102929	3.85804	321	3	13909.3	10931.4	8437.43	11092.7	2739.49	0.246963	4.04504	240	3			0.650129	-0.621202	UNCHANGED
PFCIRM129_11665	8	4	64.2609	0.215737	0.666075	1.5437	2;3	2	WT	MU	Response regulator receiver protein	6834.48	2299.28	3559.5	4231.09	2341	0.553285	3.62645	476	3	7924.72	4802.51	6867.34	6531.52	1587.96	0.243123	3.81501	356	3			0.647795	-0.626391	UNCHANGED
PFCIRM129_05095	28	17	327.391	0.289149	0.538879	1.54453	1;2;3;4;5	5	WT	MU	Methylmalonyl-CoA epimerase	180922	74110.4	70572.9	108535	62713.6	0.577819	5.03557	10	3	142320	110727	249861	167636	72939.8	0.435108	5.22437	8	3			0.647445	-0.627171	UNCHANGED
PFCIRM129_07230	14	10	84.2985	0.440443	0.356111	1.54538	3;4;5	3	WT	MU	CbiL Precorrin-2 C20-methyltransferase	2721.17	1652.37	1876.11	2083.22	563.697	0.27059	3.31873	734	3	2485.71	1650.54	5521.82	3219.36	2037.25	0.632813	3.50777	561	3			0.647091	-0.627959	UNCHANGED
PFCIRM129_03395	6	3	41.6321	0.553306	0.257035	1.54726	5	1	WT	MU	Antibiotic biosynthesis monooxygenase	141.432	85.7599	90.2344	105.809	30.9315	0.292334	2.02452	1216	3	102.547	307.157	81.4372	163.714	124.673	0.761531	2.21409	1154	3			0.646303	-0.629718	UNCHANGED
PFCIRM129_10415	40	23	284.209	0.0225992	1.64591	1.55213	2;3;4;5	4	WT	MU	iolD (Myo-inositol catabolism iolD protein) (acetolactate synthase protein) (pyruvate:pyruvate acetaldehydetransferase (decarboxylating))	12767.1	14376.1	13105.6	13416.3	848.316	0.0632304	4.12763	189	3	21945.9	16501.1	24024.4	20823.8	3885.13	0.186572	4.31856	139	3	x		0.644276	-0.634248	UNCHANGED
PFCIRM129_11675	11	5	98.5776	0.391793	0.406943	1.55801	2;3;4	3	WT	MU	HesB protein	67294.1	34816.4	31727.8	44612.8	19703.2	0.44165	4.64946	48	3	48674.6	41236.4	118610	69507.1	42687	0.614138	4.84203	36	3			0.641845	-0.639704	UNCHANGED
PFCIRM129_10765	44	22	378.811	0.0687625	1.16265	1.56392	1;3;4;5	4	WT	MU	Adenylosuccinate lyase	8659.71	5778.76	5381.09	6606.52	1789.2	0.270823	3.81997	351	3	9370.69	8917.07	12708.4	10332	2070.43	0.200389	4.01419	254	3			0.63942	-0.645164	UNCHANGED
PFCIRM129_00645	15	9	110.532	0.352238	0.453164	1.56405	2;4;5	3	WT	MU	Electron transfer flavoprotein (FixA protein)	3977.32	4106.06	4670.76	4251.38	368.854	0.0867611	3.62853	474	3	9399.45	7392.39	3156.22	6649.35	3187.25	0.479332	3.82278	348	3			0.639368	-0.645283	UNCHANGED
PFCIRM129_08860	16	10	161.853	0.166895	0.777556	1.56425	3;4;5	3	WT	MU	Protein of unknown function	6073.07	2454.06	2380.7	3635.94	2110.93	0.580573	3.56062	520	3	6530.04	4776.05	5756.46	5687.52	879.023	0.154553	3.75492	397	3			0.639284	-0.64547	UNCHANGED
PFCIRM129_07485	35	15	260.786	0.146956	0.832814	1.57131	1;2;3;4;5	5	WT	MU	Propionyl-CoA carboxylase beta chain	4102.5	2757.22	3159.09	3339.6	690.566	0.206781	3.5237	558	3	4127.92	4064.21	7550.49	5247.54	1994.67	0.380114	3.71996	414	3			0.636413	-0.651964	UNCHANGED
PFCIRM129_03875	16	6	123.526	0.315001	0.501689	1.57224	4;5	2	WT	MU	Bifunctional PLP-dependent enzyme with beta-cystathionase and maltose regulon repressor activities (cystathionine beta-lyase, CBL)	1937.26	1848.24	1415.13	1733.54	279.326	0.16113	3.23893	797	3	1549.07	2243.86	4383.73	2725.55	1477.44	0.542071	3.43545	616	3			0.636033	-0.652825	UNCHANGED
PFCIRM129_08090	15	7	155.903	0.168675	0.772948	1.57319	1;4;5	3	WT	MU	Methionine aminopeptidase (MAP) (Peptidase M)	5174.07	2705.58	2539.83	3473.16	1475.36	0.424789	3.54072	539	3	4112.64	4932.59	7346.56	5463.93	1681.16	0.307684	3.7375	404	3			0.635652	-0.65369	UNCHANGED
PFCIRM129_06170	5	1	32.3996	0.160142	0.795496	1.57528	3	1	WT	MU	Pyrimidine permease RutG (Pyrimidine utilization protein G)	2472.51	1130.53	1065.28	1556.11	794.296	0.510438	3.19204	824	3	3107.63	2092.76	2153.52	2451.3	569.207	0.232206	3.3894	658	3			0.634807	-0.655609	UNCHANGED
PFCIRM129_04680	30	13	226.729	0.131946	0.879605	1.57794	3;4;5	3	WT	MU	Protein of unknown function	8292.62	6869.49	7540.6	7567.57	711.949	0.094079	3.87896	304	3	10435.8	8326.75	17061	11941.2	4557.6	0.381671	4.07705	224	3			0.633737	-0.658044	UNCHANGED
PFCIRM129_03090	9	4	58.222	0.514166	0.288896	1.58093	2;5	2	WT	MU	fructosamine kinase	1889.89	1235.7	1642.55	1589.38	330.316	0.207827	3.20123	819	3	2588.14	956.116	3993.86	2512.71	1520.28	0.605036	3.40014	649	3			0.632538	-0.660776	UNCHANGED
PFCIRM129_04335	18	8	104.822	0.144837	0.839122	1.58352	3;4;5	3	WT	MU	ABC protein of ABC transporter	2938.66	2129.36	4470.49	3179.5	1189	0.373958	3.50236	581	3	6630.19	3909.97	4564.32	5034.82	1419.83	0.282003	3.70198	429	3			0.631503	-0.66314	UNCHANGED
PFCIRM129_08195	6	4	41.1933	0.167243	0.776651	1.58549	2	1	WT	MU	30S ribosomal protein S17	3280.26	1749.37	1382.87	2137.5	1006.48	0.470868	3.32991	729	3	4066.62	3657.32	2443.03	3388.99	844.401	0.24916	3.53007	542	3			0.63072	-0.664929	UNCHANGED
PFCIRM129_08260	30	13	239.827	0.0837378	1.07708	1.5892	3;4;5	3	WT	MU	Glutamyl-tRNA synthetase (Glutamate--tRNA ligase) (GluRS)	1929.76	1692.53	1989.35	1870.55	157.016	0.0839412	3.27197	769	3	2963.9	2069.35	3884.76	2972.67	907.736	0.30536	3.47315	591	3			0.629247	-0.668302	UNCHANGED
PFCIRM129_11710%PFCIRM129_11715	39	25	419.35	0.128585	0.89081	1.59073	1;2;3;4;5	5	WT	MU	MERGED=TRUE	132167	64044.8	64467.5	86893.2	39209.1	0.451233	4.93899	13	3	132253	113030	169387	138224	28648.9	0.207265	5.14058	14	3			0.628642	-0.669689	UNCHANGED
PFCIRM129_11380	4	2	28.0363	0.2825	0.548981	1.5967	4;5	2	WT	MU	Beta-lactamase-like	2774.41	1312.15	1196.99	1761.18	879.367	0.499305	3.2458	791	3	1775.43	2291.71	4369.09	2812.08	1372.9	0.488216	3.44903	606	3			0.626292	-0.675092	UNCHANGED
PFCIRM129_01055	4	1	26.1878	0.447509	0.349199	1.59868	5	1	WT	MU	ATP binding protein of ABC transporter	107.46	66.6646	62.0516	78.7256	24.9918	0.317454	1.89612	1233	3	187.38	139.584	50.6082	125.857	69.4112	0.551508	2.09988	1172	3			0.625515	-0.676884	UNCHANGED
PFCIRM129_03670	13	5	65.3286	0.0840191	1.07562	1.59963	3;5	2	WT	MU	dTDP-4-dehydrorhamnose reductase / dTDP-4-dehydrorhamnose 3,5-epimerase	405.568	660.929	678.191	581.563	152.66	0.262499	2.7646	1058	3	861.076	762.938	1166.84	930.286	210.66	0.226446	2.96862	923	3			0.625144	-0.67774	UNCHANGED
PFCIRM129_12310	27	13	165.667	0.150318	0.822989	1.60875	2;3;4;5	4	WT	MU	Aldo/keto reductases, related to diketogulonate reductase	4419.08	1937.91	1870.1	2742.37	1452.48	0.529643	3.43813	639	3	5108.07	3410.61	4716.67	4411.78	888.852	0.201472	3.64461	460	3			0.621601	-0.68594	UNCHANGED
PFCIRM129_04890	10	5	51.1533	0.288955	0.53917	1.61791	2;5	2	WT	MU	Diaminopimelate epimerase	70.0936	221.79	147.39	146.424	75.8526	0.518033	2.16561	1193	3	161.205	182.72	366.78	236.902	112.992	0.476955	2.37457	1130	3			0.618081	-0.694133	UNCHANGED
PFCIRM129_08310	20	10	275.205	0.268019	0.571835	1.6183	1;2;3;4;5	5	WT	MU	50S ribosomal protein L7/L12	187964	80995.9	80061.5	116341	62029.6	0.533173	5.06573	9	3	161195	116767	286860	188274	88220.3	0.468575	5.27479	7	3			0.617933	-0.694478	UNCHANGED
PFCIRM129_03285	20	7	144.542	0.0943491	1.02526	1.63201	3;4;5	3	WT	MU	ABC-transporter metal-binding lipoprotein	2227.73	1307.22	2107.88	1880.94	500.457	0.266067	3.27438	765	3	3500.15	2221.48	3487.51	3069.71	734.616	0.239311	3.4871	580	3			0.612743	-0.706647	UNCHANGED
PFCIRM129_12200	20	12	219.429	0.126954	0.896353	1.63704	1;2;3;4;5	5	WT	MU	30S ribosomal protein S6	50864.4	19516.2	26160	32180.2	16518.5	0.513311	4.50759	69	3	51347	45587.7	61106.2	52680.3	7844.69	0.148911	4.72165	49	3			0.610859	-0.711088	UNCHANGED
PFCIRM129_02115	23	9	173.675	0.0386836	1.41247	1.6378	2;4;5	3	WT	MU	Forkhead-associated protein	9980.35	8223.19	6820.18	8341.24	1583.39	0.189826	3.92123	279	3	11974.4	11935.9	17073.6	13661.3	2955.2	0.216319	4.13549	200	3	x		0.610575	-0.711759	UNCHANGED
PFCIRM129_04270	22	13	143.566	0.436165	0.360349	1.64645	3;4;5	3	WT	MU	Glutamate synthase small subunit	7072.83	4148.99	5709.25	5643.69	1463.02	0.259231	3.75156	394	3	5047.15	5727.1	17102	9292.07	6772.1	0.728804	3.96811	277	3			0.607366	-0.719361	UNCHANGED
PFCIRM129_05580	11	8	120.028	0.244002	0.612607	1.64945	1;2;3;4;5	5	WT	MU	Thioredoxin	49567	23298	21010.3	31291.8	15868.1	0.507102	4.49543	75	3	37729.4	36805.8	80307.8	51614.4	24853.6	0.481525	4.71277	50	3			0.606261	-0.721989	UNCHANGED
PFCIRM129_00030	4	1	26.7247	0.378549	0.421878	1.64953	2;5	2	WT	MU	Acetylglutamate kinase	355.947	113.369	118.897	196.071	138.484	0.706296	2.29241	1177	3	512.974	314.851	142.451	323.425	185.41	0.573271	2.50977	1099	3			0.606233	-0.722055	UNCHANGED
PFCIRM129_11420	51	24	356.768	0.0360115	1.44356	1.65286	1;2;3;4	4	WT	MU	Putative DNA polymerase I	3376.03	2373.51	3930.18	3226.58	789.023	0.244539	3.50874	574	3	4571.55	5649.01	5778.72	5333.09	662.694	0.124261	3.72698	406	3	x		0.60501	-0.724968	UNCHANGED
PFCIRM129_01465	33	18	291.251	0.0566749	1.24661	1.6562	1;2;3;4;5	5	WT	MU	Putative aldo/keto reductase (oxidoreductase)	25625.3	16309.8	14179.8	18704.9	6087.08	0.325426	4.27196	129	3	33916.5	25730.4	33290.4	30979.1	4556.27	0.147076	4.49107	85	3			0.603793	-0.727875	UNCHANGED
PFCIRM129_09685	3	2	17.3628	0.243284	0.613886	1.65874	4	1	WT	MU	Phage integrase	84.5378	133.833	60.0056	92.7923	37.5997	0.405203	1.96751	1227	3	101.347	118.56	241.849	153.919	76.6349	0.497892	2.18729	1158	3			0.602866	-0.730091	UNCHANGED
PFCIRM129_08145	4	2	56.9516	0.172931	0.762127	1.66018	2;3;4	3	WT	MU	50S ribosomal protein L30	30309.9	11328.9	11540.5	17726.5	10898.1	0.614795	4.24862	137	3	27878.2	22335.8	38073.4	29429.1	7982.61	0.271249	4.46878	91	3			0.602344	-0.731341	UNCHANGED
PFCIRM129_03220	24	10	152.653	0.0400314	1.3976	1.66571	3;4;5	3	WT	MU	Dihydrolipoyl dehydrogenase (E3 component of alpha keto acid dehydrogenase complexes) (Dihydrolipoamide dehydrogenase)	3013.47	2098.51	2078.83	2396.94	534.025	0.222795	3.37966	688	3	4047.21	3163.37	4767.2	3992.6	803.308	0.201199	3.60126	492	3	x		0.600345	-0.736135	UNCHANGED
PFCIRM129_00660	12	5	71.4682	0.222369	0.652926	1.66746	4;5	2	WT	MU	MaoC acyl dehydratase	1384.48	552.463	774.752	903.899	430.783	0.476583	2.95612	972	3	2229.78	963.195	1328.67	1507.22	651.896	0.432517	3.17818	799	3			0.599714	-0.737653	UNCHANGED
PFCIRM129_10285	22	12	204.86	0.158729	0.799342	1.69023	1;2;3;4;5	5	WT	MU	Methylmalonyl-CoA carboxytransferase , 1.3S subunit (Transcarboxylase, 1.3S subunit). 123bp	110073	39395.3	38501.3	62656.5	41066.3	0.655419	4.79697	26	3	103253	84086.2	130373	105904	23256.9	0.219604	5.02491	22	3			0.591636	-0.757218	UNCHANGED
PFCIRM129_04635	4	2	22.2695	0.327054	0.48538	1.6962	5	1	WT	MU	Hypothetical protein	1300.42	577.75	781.698	886.622	372.585	0.42023	2.94774	978	3	1114.46	822.033	2575.17	1503.89	939.208	0.62452	3.17722	801	3			0.589554	-0.762305	UNCHANGED
PFCIRM129_06760	47	28	322.021	0.42104	0.375677	1.69776	1;3;4;5	4	WT	MU	Leucyl-tRNA synthetase (Leucine--tRNA ligase) (LeuRS)	18345.9	7848.45	7411.98	11202.1	6190.57	0.552625	4.0493	214	3	10683.1	10662.5	35710	19018.5	14455.2	0.76006	4.27918	151	3			0.589011	-0.763634	UNCHANGED
PFCIRM129_08605	25	12	195.908	0.139282	0.856106	1.70315	3;4;5	3	WT	MU	Hypothetical protein	53076.3	30033.5	24769.4	35959.7	15055.3	0.418671	4.55582	63	3	58649.1	42468.8	82616.9	61244.9	20199.5	0.329815	4.78707	44	3			0.587146	-0.768209	UNCHANGED
PFCIRM129_02025	9	7	73.9229	0.19423	0.711683	1.7218	2;3;5	3	WT	MU	Uracil phosphoribosyltransferase (UMP pyrophosphorylase) (UPRTase)	16553.4	10901.5	12764	13406.3	2880.16	0.214837	4.12731	190	3	20367.9	13398.1	35482.9	23083	11290	0.489104	4.36329	127	3			0.580787	-0.783919	UNCHANGED
PFCIRM129_04000	8	4	42.2293	0.0597562	1.22362	1.73536	4;5	2	WT	MU	tRNA (adenine-N1-)-methyltransferase	1509.47	1047.98	870.365	1142.61	329.895	0.288722	3.0579	908	3	1647.08	1733.85	2567.57	1982.83	508.249	0.256325	3.29729	726	3			0.576249	-0.795237	UNCHANGED
PFCIRM129_03730	4	2	26.1179	0.000121328	3.91604	1.73773	2	1	WT	MU	Hypothetical protein	397.028	395.745	430.71	407.828	19.827	0.0486161	2.61048	1102	3	680.61	741.775	703.699	708.695	30.8866	0.0435824	2.85046	979	3	x		0.575463	-0.797205	UNCHANGED
PFCIRM129_05625	23	8	199.427	0.0151642	1.81918	1.73897	1;2;3;4;5	5	WT	MU	binding protein of iron ABC transporter	5978.12	6436.31	6288.23	6234.22	233.821	0.037506	3.79478	364	3	10287	8680.34	13556	10841.1	2484.62	0.229185	4.03507	243	3	x		0.575054	-0.79823	UNCHANGED
PFCIRM129_12215	9	5	46.8052	0.101445	0.99377	1.74543	4;5	2	WT	MU	Chlorite dismutase	935.895	1106.15	963.781	1001.94	91.3154	0.0911385	3.00084	941	3	1517.72	1163.35	2565.39	1748.82	729.032	0.416871	3.24274	757	3			0.572924	-0.803584	UNCHANGED
PFCIRM129_10495	96	46	689.514	0.235222	0.628522	1.74627	1;2;3;4;5	5	WT	MU	Chaperone clpB 1 (ATP-dependent Clp protease B1) (Clp chaperone)	16439.5	10496.8	15933.1	14289.8	3294.57	0.230554	4.15503	172	3	16358.6	16759.5	41743.2	24953.8	14541.4	0.582735	4.39714	109	3			0.572649	-0.804276	UNCHANGED
PFCIRM129_02965	3	1	18.0928	0.249491	0.602945	1.7468	3	1	WT	MU	PP2Cc, Serine/threonine phosphatases,	1470.67	429.011	580.557	826.747	562.781	0.680717	2.91737	992	3	1373.85	812.377	2146.25	1444.16	669.712	0.463737	3.15962	810	3			0.572476	-0.804713	UNCHANGED
PFCIRM129_08200	14	9	134.796	0.106013	0.97464	1.74787	1;2;3;4;5	5	WT	MU	50S ribosomal protein L29	21508.1	10576.8	9375.27	13820	6685.07	0.483723	4.14051	180	3	20083.8	21268.8	31114.3	24155.6	6055.4	0.250683	4.38302	116	3			0.572124	-0.805599	UNCHANGED
PFCIRM129_11130	25	13	163.766	0.0959345	1.01803	1.7511	3;4;5	3	WT	MU	Protein of unknown function	3884.73	2091.28	2199.84	2725.29	1005.58	0.368981	3.43541	645	3	4336.43	3562.57	6417.73	4772.24	1476.63	0.309421	3.67872	440	3			0.57107	-0.808261	UNCHANGED
PFCIRM129_10520	29	16	206.977	0.189309	0.722829	1.75371	3;4;5	3	WT	MU	Lactaldehyde dehydrogenase	205872	80089.4	101379	129113	67321.6	0.521414	5.11097	4	3	205228	143846	330211	226428	94974.2	0.419445	5.35493	5	3			0.570219	-0.810413	UNCHANGED
PFCIRM129_04225	8	6	62.0089	0.186062	0.730343	1.76445	3;5	2	WT	MU	Imidazole glycerol phosphate synthase subunit hisH (IGP synthase glutamine amidotransferase subunit) (IGP synthase subunit hisH) (ImGP synthase subunit hisH) (IGPS subunit hisH)	5916.97	1475.82	1426.44	2939.74	2578.47	0.877108	3.46831	610	3	4497.94	4271.22	6791.91	5187.02	1394.49	0.268842	3.71492	422	3			0.566749	-0.819218	UNCHANGED
PFCIRM129_01820	12	5	70.032	0.140509	0.852295	1.7862	3;4	2	WT	MU	DNA integrity scanning protein disA	2645.42	780.896	804.136	1410.15	1069.84	0.758668	3.14927	848	3	2396.63	2272.04	2887.75	2518.81	325.53	0.129239	3.4012	647	3			0.559848	-0.836894	UNCHANGED
PFCIRM129_08335	19	10	195.249	0.151335	0.82006	1.79812	1;2;3;4;5	5	WT	MU	50S ribosomal protein L11	44583.3	13798.7	15406	24596	17328.1	0.704511	4.39086	92	3	56999.2	33886.1	41794.4	44226.6	11746.9	0.265608	4.64568	57	3			0.556136	-0.846491	UNCHANGED
PFCIRM129_06600	29	20	220.408	0.267927	0.571983	1.80947	3;5	2	WT	MU	2-isopropylmalate synthase	18864.2	8777.96	9815.69	12486	5548.06	0.444344	4.09642	198	3	14824.8	13760.8	39193.2	22592.9	14386.1	0.63675	4.35397	130	3			0.552649	-0.855566	UNCHANGED
PFCIRM129_07265	12	5	86.9886	0.0474662	1.32362	1.81071	4;5	2	WT	MU	HAM1, NTPase/HAM1	1503.16	861.689	1512.73	1292.53	373.146	0.288695	3.11144	875	3	2841.6	1943.35	2236.22	2340.39	458.093	0.195733	3.36929	676	3	x		0.552269	-0.856556	UNCHANGED
PFCIRM129_11065	27	14	261.789	0.0441935	1.35464	1.81605	2;3;4;5	4	WT	MU	Ribosome recycling factor (Ribosome-releasing factor) (RRF)	16610.7	13239.1	10507.1	13452.3	3057.39	0.227276	4.1288	187	3	20750.5	20105.6	32434.1	24430.1	6939.17	0.284042	4.38792	112	3	x		0.550646	-0.860804	UNCHANGED
PFCIRM129_04055	11	6	95.6745	0.190578	0.719926	1.82049	2;3;5	3	WT	MU	DNA-directed RNA polymerase omega chain (RNAP omega subunit) (Transcriptase omega chain) (RNA polymerase omega subunit)	10850.8	3823.72	4487.6	6387.37	3879.65	0.607395	3.80532	360	3	10425.2	7214.62	17244.5	11628.1	5122.01	0.440485	4.06551	226	3			0.549304	-0.864323	UNCHANGED
PFCIRM129_04775	54	26	345.299	0.0184814	1.73327	1.82854	1;2;3;4;5	5	WT	MU	RNA polymerase principal sigma factor HrdB	9187.46	6491.38	6408.11	7362.32	1581.17	0.214765	3.86701	313	3	12534.2	11521	16331.7	13462.3	2536.08	0.188384	4.12912	202	3	x		0.546885	-0.870692	UNCHANGED
PFCIRM129_12270	24	10	151.595	0.0334251	1.47593	1.83086	2;3;4;5	4	WT	MU	penicillin-binding protein ( peptidoglycan glycosyltransferase)	1133.32	1987.91	1995.39	1705.54	495.572	0.290566	3.23186	800	3	3096.06	2782.92	3488.85	3122.61	353.715	0.113275	3.49452	572	3	x		0.54619	-0.872525	UNCHANGED
PFCIRM129_01395	9	6	108.224	0.427558	0.369005	1.8359	1;2	2	WT	MU	Hypothetical protein	77494.3	53012.9	30256.7	53588	23624	0.440846	4.72907	36	3	39175.1	186566	69405.4	98382.2	77851	0.791312	4.99292	24	3			0.544691	-0.876489	UNCHANGED
PFCIRM129_07220	29	15	169.272	0.226521	0.644892	1.8396	2;3;5	3	WT	MU	precorrin methylase (precorrin-3B C17-methyltransferase) CbiE/G/H fusion protein	16002.5	7050.71	10059	11037.4	4555.38	0.412722	4.04287	219	3	17534.9	10865.2	32513.1	20304.4	11086.5	0.546014	4.30759	141	3			0.543597	-0.879392	UNCHANGED
PFCIRM129_00075	3	3	30.0596	0.025422	1.59479	1.84671	3	1	WT	MU	50S ribosomal protein L35	2154.99	3620.51	2258.12	2677.87	817.977	0.305458	3.42779	649	3	5347.39	5278.38	4210	4945.26	637.686	0.128949	3.69419	431	3	x		0.541503	-0.884958	UNCHANGED
PFCIRM129_11325	27	13	189.342	0.0197811	1.70375	1.85898	1;2;3;4	4	WT	MU	Hypothetical protein	8183.54	5127.11	5302.57	6204.4	1716.22	0.276614	3.7927	365	3	13252.4	11205.3	10143.8	11533.9	1580.12	0.136999	4.06198	232	3	x		0.537929	-0.894512	UNCHANGED
PFCIRM129_09350	46	23	392.694	0.298092	0.52565	1.86368	1;2;3;4;5	5	WT	MU	Surface layer protein A (S-layer protein A)	74784.2	35942.2	32110.4	47612.3	23609.5	0.495869	4.67772	43	3	65261.9	43894.5	157046	88734.2	60116.8	0.677494	4.94809	32	3			0.536572	-0.898157	UNCHANGED
PFCIRM129_04080	82	44	581.572	0.308241	0.511109	1.86925	1;2;3;4;5	5	WT	MU	Carbamoyl-phosphate synthase large chain (Carbamoyl- phosphate synthetase ammonia chain)	17617.7	7956.07	12702.9	12758.9	4831.07	0.378643	4.10581	195	3	15329	12738	43481.7	23849.5	17051.2	0.714948	4.37748	119	3			0.534975	-0.902457	UNCHANGED
PFCIRM129_02335	7	3	46.992	0.15382	0.812986	1.8787	4	1	WT	MU	Molybdopterin synthase MoaE, Molybdenum cofactor biosynthesis protein E 2	524.15	721.344	627.979	624.491	98.6429	0.157957	2.79553	1036	3	800.784	787.741	1931.18	1173.23	656.431	0.559506	3.06938	858	3			0.532282	-0.909738	UNCHANGED
PFCIRM129_08520	12	3	91.3898	0.320752	0.493831	1.88042	3;4;5	3	WT	MU	NADH-quinone oxidoreductase chain B	356.565	272.242	292.144	306.984	44.0767	0.14358	2.48712	1132	3	1082.28	316.323	333.174	577.259	437.442	0.757792	2.76137	1020	3			0.531796	-0.911056	UNCHANGED
PFCIRM129_07075	25	12	256.458	0.165937	0.780056	1.89061	1;2;4;5	4	WT	MU	PTS-dependent dihydroxyacetone kinase, ADP-binding subunit DhaL	11689.4	5541.58	5410.51	7547.18	3587.9	0.475397	3.87778	306	3	12315	8583.45	21907.7	14268.7	6873.63	0.481727	4.15439	192	3			0.528931	-0.918849	UNCHANGED
PFCIRM129_11225	50	25	381.732	0.145237	0.837922	1.8978	2;3;4;5	4	WT	MU	FeS assembly protein SufB	2855.12	3808.29	3411.42	3358.27	478.802	0.142574	3.52612	555	3	4789.22	3944.03	10386.7	6373.33	3501.31	0.549369	3.80437	363	3			0.526926	-0.924327	UNCHANGED
PFCIRM129_00100	7	5	67.4149	0.103682	0.984297	1.90049	2;5	2	WT	MU	Phosphoribosyl-ATP pyrophosphohydrolase	8935.14	4199.51	3972	5702.22	2802.11	0.491407	3.75604	392	3	10570.8	7479.15	14461.1	10837	3498.56	0.322835	4.03491	245	3			0.52618	-0.926372	UNCHANGED
PFCIRM129_02990	26	12	220.475	0.296814	0.527516	1.91645	2;3;5	3	WT	MU	Tryptophanyl-tRNA synthetase	32651.6	7404.59	10168.2	16741.5	13847.7	0.82715	4.22379	144	3	15128.4	24250.1	56874	32084.2	21947.7	0.684067	4.50629	80	3			0.521798	-0.938435	UNCHANGED
PFCIRM129_04320	9	3	60.1183	0.163753	0.78581	1.92113	4	1	WT	MU	Phosphoglycerate mutase (D-phosphoglycerate 2,3-phosphomutase)	25008.1	6209	8034.37	13083.8	10367	0.79235	4.11673	192	3	26393.6	16339.2	32674.2	25135.7	8239.84	0.327814	4.40029	107	3			0.520527	-0.941955	UNCHANGED
PFCIRM129_05305	13	8	101.243	0.141962	0.847827	1.93077	3;4;5	3	WT	MU	Ribose-5-phosphate isomerase 2	5971.19	2236.11	2003.69	3403.66	2226.58	0.654172	3.53195	549	3	8920.97	4280.43	6513.72	6571.71	2320.82	0.353153	3.81768	354	3			0.517927	-0.94918	UNCHANGED
PFCIRM129_09345	8	2	44.4561	0.467886	0.32986	1.94236	2;3;5	3	WT	MU	NUDIX hydrolase	170.944	106.185	70.8387	115.989	50.7675	0.437692	2.06442	1210	3	122.757	88.2717	464.849	225.292	208.177	0.92403	2.35275	1134	3			0.514837	-0.957811	UNCHANGED
PFCIRM129_11515	34	19	197.247	0.159879	0.796209	1.95579	2;3;4;5	4	WT	MU	UDP-N-acetylmuramoylalanyl-D-glutamate--2,6-diaminopimelate ligase (UDP-N-acetylmuramyl-tripeptide synthetase) (Meso- diaminopimelate-adding enzyme) (UDP-MurNAc-tripeptide synthetase)	122454	43285.1	47045.4	70928.2	44662.3	0.629684	4.85082	21	3	139673	80747.5	195742	138721	57503	0.414523	5.14214	13	3			0.511302	-0.967754	UNCHANGED
PFCIRM129_02200	17	6	117.829	0.176345	0.753636	1.96503	2;5	2	WT	MU	Hypothetical membrane protein	1086.06	619.153	471.2	725.469	320.919	0.442361	2.86062	1019	3	1103.79	843.275	2329.64	1425.57	793.712	0.556768	3.15399	816	3			0.508898	-0.974551	UNCHANGED
PFCIRM129_00415	2	2	13.1347	0.159177	0.798119	1.96976	4	1	WT	MU	Hypothetical protein	3188.2	756.341	856.142	1600.23	1376.13	0.859959	3.20418	817	3	3702.22	2024.74	3729.24	3152.07	976.385	0.30976	3.4986	570	3			0.507676	-0.978021	UNCHANGED
PFCIRM129_08915	11	3	64.2233	0.0908833	1.04152	1.98968	4	1	WT	MU	ATP-dependent dsDNA exonuclease SbcC	622.596	538.385	313.622	491.534	159.726	0.324954	2.69155	1084	3	676.136	830.092	1427.75	977.994	397.037	0.405971	2.99034	909	3			0.502594	-0.992534	UNCHANGED
PFCIRM129_04510	11	8	111.982	0.14944	0.825533	1.99949	1;2;3;4;5	5	WT	MU	Forkhead-associated protein	25499.7	8222.37	9100.07	14274.1	9731.61	0.681769	4.15455	173	3	24026.7	18965.2	42630.6	28540.8	12461.8	0.43663	4.45547	93	3			0.500127	-0.999633	UNCHANGED
PFCIRM129_10175	18	11	238.15	0.0836058	1.07776	2.00322	1;2;3;4;5	5	WT	MU	Hypothetical protein	12375.2	9179.98	6524.47	9359.88	2929.51	0.312986	3.97127	251	3	20154.4	11407.4	24687.9	18749.9	6750.73	0.360041	4.273	152	3		x	0.499196	-1.00232	DOWN
PFCIRM129_09105	31	17	198.997	0.106641	0.972077	2.01452	3;4;5	3	WT	MU	2-oxoisovalerate dehydrogenase subunit beta (EC 1.2.4.4) (Branched- chain alpha-keto acid dehydrogenase E1 component beta chain) (BCKDH E1-beta) Pyruvate dehydrogenase E1 component subunit beta	6352.01	5221.95	5242.44	5605.46	646.606	0.115353	3.74861	395	3	14111.5	5789.97	13975.5	11292.3	4765.66	0.422027	4.05278	237	3		x	0.496396	-1.01044	DOWN
PFCIRM129_03130	8	7	88.6314	0.248873	0.604021	2.01685	3;4;5	3	WT	MU	Hypothetical protein	93614.8	21298.9	26390.6	47101.4	40362.1	0.85692	4.67303	46	3	64671.6	51825.5	168493	94996.6	63972.8	0.673422	4.97771	28	3		x	0.495822	-1.01211	DOWN
PFCIRM129_04750	16	7	99.7034	0.17349	0.760725	2.02889	4	1	WT	MU	DNA gyrase subunit A (DNA topoisomerase (ATP-hydrolysing))	8666.94	1975.4	3115.04	4585.79	3580.01	0.780675	3.66141	444	3	6507.15	6989.54	14415.5	9304.07	4433.21	0.476481	3.96867	276	3		x	0.49288	-1.02069	DOWN
PFCIRM129_11195	4	2	40.3653	0.135446	0.868233	2.03253	3;4;5	3	WT	MU	Hypothetical protein	5963.42	2312.91	1342.56	3206.3	2436.53	0.75992	3.506	577	3	5153.97	5556.66	8840.07	6516.9	2021.97	0.310266	3.81404	358	3		x	0.491997	-1.02328	DOWN
PFCIRM129_06345	18	7	100.455	0.224719	0.648361	2.05943	2;4;5	3	WT	MU	Two-component system sensor kinase. Membrane protein	4720.67	1664.08	3462.49	3282.41	1536.23	0.468019	3.51619	568	3	5420.59	3350.56	11508.5	6759.89	4240.69	0.627331	3.82994	340	3		x	0.485572	-1.04224	DOWN
PFCIRM129_03675	20	12	163.301	0.0606734	1.217	2.06986	2;3;4;5	4	WT	MU	DTDP-glucose 4,6-dehydratase	1578.41	2205.82	2154.03	1979.42	348.249	0.175935	3.29654	753	3	4564.84	2414.86	5311.65	4097.11	1503.97	0.36708	3.61248	486	3		x	0.483125	-1.04953	DOWN
PFCIRM129_06595	16	8	108.675	0.134445	0.871454	2.08675	2;3;4;5	4	WT	MU	Hypothetical protein	18247.9	5909.86	8076.82	10744.8	6587.51	0.613086	4.0312	225	3	24068.8	12838.9	30357.6	22421.8	8874.7	0.395807	4.35067	131	3		x	0.479215	-1.06126	DOWN
PFCIRM129_11450	13	4	142.243	0.137094	0.862981	2.11926	2;3;4;5	4	WT	MU	Transcriptional regulators, TraR/DksA family	7347.64	2062.27	1515.42	3641.78	3221	0.884458	3.56131	518	3	6912.55	5603.97	10637.1	7717.87	2611.42	0.33836	3.8875	306	3		x	0.471863	-1.08356	DOWN
PFCIRM129_04985	6	6	26.6019	0.0653404	1.18482	2.11943	2	1	WT	MU	1-acylglycerol-3-phosphate O-acyltransferase	1654.9	696.464	614.276	988.546	578.539	0.585242	2.995	949	3	2240.47	1633.26	2411.74	2095.16	409.078	0.195249	3.32122	710	3		x	0.471824	-1.08368	DOWN
PFCIRM129_06035	11	4	66.5616	0.010084	1.99637	2.12835	3;4;5	3	WT	MU	Enolase 2	1005.33	813.654	597.497	805.492	204.038	0.253308	2.90606	999	3	1869.47	1800.14	1473.49	1714.37	211.466	0.123349	3.2341	762	3	x	x	0.469847	-1.08974	DOWN
PFCIRM129_07340	19	9	117.808	0.086209	1.06445	2.15925	1;2	2	WT	MU	4-alpha-glucanotransferase (Amylomaltase) (Disproportionating enzyme) (D-enzyme)	3687.22	4752.64	7026.84	5155.57	1705.88	0.330881	3.71228	418	3	11599.7	6275.5	15521.3	11132.2	4640.59	0.416863	4.04658	238	3		x	0.463123	-1.11053	DOWN
PFCIRM129_08970	43	17	254.618	0.285422	0.544513	2.1709	1;2;3;4;5	5	WT	MU	Isoleucyl-tRNA synthetase (Isoleucine--tRNA ligase)	5961.72	2086.03	1999.44	3349.06	2263.04	0.675724	3.52492	556	3	3811.96	3745.75	14253.7	7270.47	6047.74	0.831823	3.86156	314	3		x	0.460639	-1.11829	DOWN
PFCIRM129_06325	6	5	41.3227	0.0149922	1.82413	2.18169	5	1	WT	MU	Trypsin-like serine protease	1914.28	2111.35	2451.02	2158.88	271.512	0.125765	3.33423	725	3	3893.13	3817.2	6419.71	4710.01	1481.13	0.314464	3.67302	446	3	x	x	0.458361	-1.12544	DOWN
PFCIRM129_07490	5	1	39.8151	0.0603212	1.21953	2.19694	5	1	WT	MU	Hypothetical protein	2031.97	910.14	846.809	1262.97	666.726	0.527901	3.10139	883	3	2371.02	2218.18	3734.83	2774.68	835.018	0.300942	3.44321	610	3		x	0.455179	-1.13549	DOWN
PFCIRM129_00370	11	6	99.5529	0.365398	0.437233	2.19727	1;4;5	3	WT	MU	Putative purine phosphoribosyltransferase	12591.2	2796.18	5162.47	6849.94	5110.88	0.746121	3.83569	340	3	6698.31	6779.34	31675.8	15051.1	14397.4	0.956566	4.17757	183	3		x	0.455111	-1.13571	DOWN
PFCIRM129_04810	37	16	176.406	0.701656	0.153876	2.20563	1;3;4	3	WT	MU	ATP-dependent helicase HrpA	4097.91	4902.25	3327.72	4109.29	787.327	0.191597	3.61377	482	3	495.211	25490.7	1204.9	9063.59	14230.7	1.57009	3.9573	280	3		x	0.453384	-1.14119	DOWN
PFCIRM129_08170	2	1	25.9199	0.0673612	1.17159	2.20635	4	1	WT	MU	30S ribosomal protein S14 type Z	958.235	496.106	327.478	593.94	326.561	0.549822	2.77374	1055	3	1720.15	1036.64	1174.52	1310.44	361.461	0.275832	3.11742	836	3		x	0.453238	-1.14166	DOWN
PFCIRM129_11500	33	23	213.261	0.0758742	1.11991	2.21264	2;3;4;5	4	WT	MU	UDP-N-acetylmuramoylalanine--D-glutamate ligase (UDP-N- acetylmuramoyl-L-alanyl-D-glutamate synthetase) (D-glutamic acid- adding enzyme)	5832.05	5571.09	5282.74	5561.96	274.767	0.0494011	3.74523	396	3	8784.23	7989.37	20146.3	12306.6	6800.98	0.552627	4.09014	216	3		x	0.451948	-1.14577	DOWN
PFCIRM129_05420	5	3	28.5893	0.151665	0.819113	2.2158	3	1	WT	MU	ATPase, E1-E2 type:Heavy metal-(Cd/Co/Hg/Pb/Zn)-translocating P-type ATPase:Heavy metal translocating P-type ATPase	2917.83	1145.9	1145.39	1736.38	1023.17	0.589258	3.23964	796	3	2823.15	2250.86	6468.38	3847.46	2287.75	0.594612	3.58517	503	3		x	0.451304	-1.14783	DOWN
PFCIRM129_10145	13	6	92.8744	0.311276	0.506854	2.23253	3;4;5	3	WT	MU	Peptidase, M20/M25/M40 family	8568.32	1473.01	1981.87	4007.73	3957.77	0.987533	3.6029	490	3	3297.24	5522.6	18022.3	8947.37	7937.47	0.887129	3.9517	282	3		x	0.447923	-1.15868	DOWN
PFCIRM129_00105	40	22	287.157	0.142641	0.845755	2.24824	2;3;4	3	WT	MU	FtsH	8437.8	9005.47	6962.04	8135.1	1054.81	0.129661	3.91036	288	3	8200.85	17327.3	29340.8	18289.7	10602.8	0.579715	4.26221	153	3		x	0.444792	-1.1688	DOWN
PFCIRM129_07840	15	8	202.624	0.0643586	1.19139	2.24902	1;2;3;4;5	5	WT	MU	10 kDa chaperonin 1 (Protein Cpn10 1) (groES protein 1) (Heat shock 10 1)	140592	62490.2	56013.6	86365.2	47073.2	0.545048	4.93634	14	3	156181	157288	269243	194237	64959	0.334432	5.28833	6	3		x	0.444638	-1.1693	DOWN
PFCIRM129_06825	18	9	114.745	0.138225	0.859414	2.26943	2;3;4	3	WT	MU	Glutamate 5-kinase (Gamma-glutamyl kinase) (GK)	628.813	874.397	476.604	659.938	200.715	0.304142	2.8195	1028	3	1245.49	743.496	2504.07	1497.68	906.976	0.605585	3.17542	803	3		x	0.440639	-1.18233	DOWN
PFCIRM129_08340	25	12	236.219	0.11502	0.939225	2.27447	1;2;3;4;5	5	WT	MU	Transcription antitermination protein NusG	13454	3307.76	3497.29	6753.02	5803.99	0.859466	3.8295	345	3	17311.3	9811.58	18955.7	15359.5	4874.52	0.317361	4.18638	177	3		x	0.439662	-1.18553	DOWN
PFCIRM129_00315	33	24	221.116	0.0314966	1.50174	2.31061	1;2;4;5	4	WT	MU	Beta-lactamase-like:RNA-metabolising metallo-beta-lactamase	7747.08	8326.39	9686.96	8586.81	995.816	0.11597	3.93383	274	3	19334.8	12384	27803.7	19840.8	7722.29	0.389213	4.29756	146	3	x	x	0.432786	-1.20828	DOWN
PFCIRM129_01290	33	17	254.159	0.138495	0.858567	2.31068	2;3;4;5	4	WT	MU	Gluconate kinase (Gluconokinase)	9792.98	5648.53	5983.8	7141.77	2302.13	0.322347	3.85381	323	3	8703.76	11985	28818.3	16502.4	10791.4	0.653929	4.21755	165	3		x	0.432773	-1.20832	DOWN
PFCIRM129_07535	61	40	430.917	0.119184	0.923783	2.31448	1;2;3;5	4	WT	MU	Pyruvate:ferredoxin (Flavodoxin) oxidoreductase	10421.7	4997.27	5710.09	7043.03	2947.67	0.418523	3.84776	328	3	11113.8	10025.9	27763.3	16301	9941.53	0.609873	4.21221	169	3		x	0.432062	-1.21069	DOWN
PFCIRM129_02865	6	4	55.9662	0.121841	0.914208	2.3486	1;3;5	3	WT	MU	acetyltransferase	7510.97	1642.57	1518.41	3557.31	3424.53	0.962672	3.55112	530	3	6123.43	6840.49	12100.2	8354.71	3263.45	0.390612	3.92193	290	3		x	0.425786	-1.2318	DOWN
PFCIRM129_04530	4	2	19.2011	0.0448126	1.3486	2.34982	4	1	WT	MU	Hypothetical protein	92.9074	199.445	213.961	168.771	66.0996	0.391652	2.2273	1188	3	337.052	324.456	528.234	396.581	114.189	0.287933	2.59833	1081	3	x	x	0.425565	-1.23255	DOWN
PFCIRM129_00505	5	2	27.9169	0.46256	0.334832	2.36073	4;5	2	WT	MU	Transcriptional regulator (Glycerol uptake operon antiterminator regulatory protein)	3971.09	547.964	795.148	1771.4	1908.99	1.07767	3.24832	788	3	1282.32	1260.06	10003	4181.79	5041.32	1.20554	3.62136	477	3		x	0.423598	-1.23923	DOWN
PFCIRM129_07465	9	6	67.5158	0.0627695	1.20225	2.36291	3;5	2	WT	MU	ABC transporter, ATP-binding component	9044.12	4339.37	5008.92	6130.8	2545.12	0.415137	3.78752	369	3	13718	8882.65	20859	14486.5	6025.03	0.415906	4.16096	190	3		x	0.423207	-1.24056	DOWN
PFCIRM129_01515	14	6	81.0764	0.109507	0.960558	2.37318	2;4	2	WT	MU	Sensor protein, ATP-binding region, ATPase-like:Histidine kinase	3342.76	838.294	1050.5	1743.85	1388.75	0.796373	3.24151	794	3	2996.77	3185.12	6233.51	4138.47	1816.8	0.439004	3.61684	478	3		x	0.421376	-1.24682	DOWN
PFCIRM129_11690	36	21	337.449	0.101056	0.995439	2.37484	1;2;3;4;5	5	WT	MU	Phage shock protein A	18933.4	5485.95	6857.04	10425.5	7399.92	0.709792	4.0181	231	3	23486.1	15247.4	35543.1	24758.9	10207.5	0.412278	4.39373	110	3		x	0.42108	-1.24783	DOWN
PFCIRM129_09745	8	6	49.3633	0.117925	0.928393	2.38567	4	1	WT	MU	Hypothetical protein	1584.36	435.691	576.401	865.484	626.529	0.723905	2.93726	983	3	1799.13	1220.26	3174.9	2064.76	1004.03	0.486269	3.31487	714	3		x	0.419169	-1.2544	DOWN
PFCIRM129_06410	4	3	34.4597	0.0672485	1.17232	2.39112	2;5	2	WT	MU	Type I antifreeze protein	8261.49	2989.54	3229.84	4826.96	2976.82	0.616708	3.68367	435	3	11157.6	7914.78	15553	11541.8	3833.59	0.332148	4.06227	231	3		x	0.418215	-1.25768	DOWN
PFCIRM129_09965	17	8	110.832	0.0767554	1.11489	2.39862	3;4;5	3	WT	MU	Regulatory protein	2358.87	1677.07	2045.5	2027.15	341.268	0.168349	3.30689	744	3	3113.23	3289.16	8184.68	4862.36	2878.56	0.592009	3.68685	436	3		x	0.416907	-1.2622	DOWN
PFCIRM129_00420	6	3	32.5988	0.178279	0.7489	2.40607	5	1	WT	MU	3-demethylubiquinone-9 3-O-methyltransferase	2495.25	379.1	696.832	1190.4	1141.15	0.958633	3.07569	898	3	1978.93	1633.51	4980.07	2864.17	1840.54	0.64261	3.457	602	3		x	0.415616	-1.26668	DOWN
PFCIRM129_08115	4	2	25.7775	0.159568	0.797055	2.43312	3	1	WT	MU	ABC2 protein of oligopeptide ABC transporter (OPN:undef)	179.113	210.755	258.119	215.996	39.7629	0.184091	2.33445	1171	3	829.262	545.601	201.767	525.543	314.228	0.597911	2.72061	1035	3		x	0.410995	-1.28281	DOWN
PFCIRM129_01175%PFCIRM129_01180	17	5	102.168	0.0877661	1.05667	2.43646	3;4;5	3	WT	MU	MERGED=TRUE	20690	8163.03	9496.38	12783.1	6879.91	0.538202	4.10664	193	3	39729.3	16506.5	37200.9	31145.6	12740.7	0.409069	4.4934	84	3		x	0.410432	-1.28479	DOWN
PFCIRM129_06605	4	1	17.9867	0.0320214	1.49456	2.44803	2	1	WT	MU	Metal-dependent hydrolase	433.364	219.791	286.106	313.087	109.313	0.349146	2.49566	1130	3	717.578	533.876	1047.88	766.445	260.463	0.339833	2.88448	967	3	x	x	0.408492	-1.29162	DOWN
PFCIRM129_10750	12	8	126.17	0.113326	0.945671	2.46701	1;2;3;5	4	WT	MU	Phosphoribosylformylglycinamidine synthetase PurS	2246	845.7	748.979	1280.23	837.781	0.654401	3.10729	880	3	2141.2	2080.7	5253.1	3158.34	1814.37	0.574472	3.49946	569	3		x	0.405348	-1.30277	DOWN
PFCIRM129_00335	12	5	77.6225	0.228316	0.641463	2.47052	5	1	WT	MU	Protein of unknown function	3003.51	451.017	767.493	1407.34	1391.35	0.988638	3.1484	849	3	2525.92	1378.9	6525.78	3476.87	2702	0.777137	3.54119	534	3		x	0.404772	-1.30482	DOWN
PFCIRM129_12275	9	4	48.8363	0.0507677	1.29441	2.50215	4	1	WT	MU	Hypothetical protein	435.77	240.82	231.407	302.665	115.368	0.381172	2.48096	1136	3	704.867	460.891	1106.18	757.313	325.827	0.43024	2.87928	968	3		x	0.399657	-1.32317	DOWN
PFCIRM129_10030	26	10	162.989	0.0422706	1.37396	2.5025	2;3;4	3	WT	MU	DNA repair protein	2892.11	2201.15	2280.36	2457.87	378.141	0.153849	3.39056	675	3	4685.08	4010.28	9757.09	6150.82	3141.3	0.510712	3.78893	373	3	x	x	0.399601	-1.32337	DOWN
PFCIRM129_06500	9	6	87.9342	0.0480797	1.31804	2.51275	2;5	2	WT	MU	Hypothetical protein	3548.89	3583.27	3161.82	3431.33	234.032	0.0682046	3.53546	546	3	6020.98	5729.94	14115.3	8622.07	4759.48	0.552012	3.93561	287	3	x	x	0.39797	-1.32927	DOWN
PFCIRM129_10650	4	2	33.3856	0.0449245	1.34752	2.51472	3;4	2	WT	MU	Hypothetical protein	1295.41	904.167	959.997	1053.19	211.618	0.20093	3.02251	927	3	2113.67	1662.54	4169.24	2648.48	1336.19	0.504512	3.423	629	3	x	x	0.397659	-1.3304	DOWN
PFCIRM129_01485	11	5	76.0452	0.188974	0.723598	2.52986	3;4	2	WT	MU	restriction system protein	2735.32	842.805	1101.32	1559.82	1026.19	0.657894	3.19307	823	3	2421.46	1915.8	7501.1	3946.12	3089.07	0.782811	3.59617	496	3		x	0.395278	-1.33906	DOWN
PFCIRM129_04765	3	3	19.2776	0.0585446	1.23251	2.54735	2	1	WT	MU	Hypothetical protein	3195.07	1333.03	1416.67	1981.59	1051.74	0.530754	3.29701	752	3	3911.9	3636.07	7595.43	5047.8	2210.62	0.437938	3.7031	427	3		x	0.392565	-1.349	DOWN
PFCIRM129_09165	14	5	86.4908	0.102858	0.987763	2.55485	1;3;4	3	WT	MU	ABC transporter, transmembrane region	150.017	199.272	403.592	250.96	134.457	0.535772	2.3996	1163	3	388.369	449.082	1086.05	641.166	386.473	0.602765	2.80697	997	3		x	0.391412	-1.35324	DOWN
PFCIRM129_11600	4	3	21.9301	0.229271	0.639652	2.57153	5	1	WT	MU	Zn-dependent hydrolase, beta-lactamase fold	946.179	342.331	447.751	578.754	322.536	0.557294	2.76249	1059	3	876.229	616.673	2971.95	1488.28	1291.43	0.86773	3.17269	805	3		x	0.388873	-1.36263	DOWN
PFCIRM129_05900	9	6	96.1909	0.220221	0.657142	2.58275	1;2;3;5	4	WT	MU	Exodeoxyribonuclease 7 small subunit (Exodeoxyribonuclease VII small subunit) (Exonuclease VII small subunit)	11721.5	8378.27	6785.98	8961.91	2518.98	0.281076	3.9524	267	3	9749.17	46486.7	13203.4	23146.4	20286.9	0.876461	4.36448	125	3		x	0.387183	-1.36891	DOWN
PFCIRM129_05280	23	8	164.496	0.104053	0.982744	2.58863	2;3;4;5	4	WT	MU	Transcriptional Regulator, GntR family protein	1647.89	1061.54	862.581	1190.67	408.268	0.342889	3.07579	897	3	1538.19	2417.01	5291.42	3082.21	1963.05	0.636896	3.48886	579	3		x	0.386305	-1.37219	DOWN
PFCIRM129_03835	9	5	79.2532	0.0188944	1.72367	2.59315	4;5	2	WT	MU	pyrazinamidase/nicotinamidase	6919.41	5099.92	6399.38	6139.57	937.152	0.152641	3.78814	368	3	14386.2	10636	22740.3	15920.9	6196.37	0.389198	4.20197	174	3	x	x	0.385631	-1.37471	DOWN
PFCIRM129_11625	11	6	122.342	0.0949902	1.02232	2.60328	1;4;5	3	WT	MU	transcriptional regulator, AsnC family	70833.4	25317.2	28207.4	41452.7	25485.5	0.614808	4.61755	52	3	90530.4	60299	172909	107913	58282.6	0.54009	5.03307	21	3		x	0.384131	-1.38033	DOWN
PFCIRM129_10685	12	4	68.6063	0.208341	0.681225	2.61015	1;4;5	3	WT	MU	Protein of unknown function FUZZYLOCATION=TRUE	1916.99	3505.84	2336.05	2586.29	823.458	0.318393	3.41268	664	3	4286.05	2688.1	13277.7	6750.62	5708.81	0.845672	3.82934	342	3		x	0.383119	-1.38413	DOWN
PFCIRM129_10070	9	7	83.9023	0.0239607	1.6205	2.61507	1;2;4;5	4	WT	MU	Hypothetical protein	3570.58	2179.98	2129.9	2626.82	817.704	0.31129	3.41943	657	3	6197.23	4743.72	9666.99	6869.31	2529.51	0.368233	3.83691	333	3	x	x	0.3824	-1.38685	DOWN
PFCIRM129_06445	3	1	42.7805	0.0926956	1.03294	2.63683	4	1	WT	MU	Hypothetical protein	4104.68	1716.38	1298.53	2373.2	1513.99	0.637954	3.37533	691	3	5608.22	3447.3	9717.66	6257.72	3185.24	0.509009	3.79642	368	3		x	0.379243	-1.39881	DOWN
PFCIRM129_12035	13	7	82.4429	0.357353	0.446902	2.64044	2;5	2	WT	MU	Membrane protein, Transporter, MFS superfamily	11977.6	2628.57	3497.14	6034.42	5165.19	0.855955	3.78064	376	3	6820.7	4959.29	36020.6	15933.5	17420.8	1.09334	4.20231	173	3		x	0.378725	-1.40078	DOWN
PFCIRM129_10470	19	11	163.451	0.0783775	1.10581	2.65459	1;2;3;4;5	5	WT	MU	Orotate phosphoribosyltransferase (OPRT) (OPRTase)	28021	9587.88	11041.1	16216.6	10248.6	0.631982	4.20996	152	3	37716.4	25565.8	65863.7	43048.6	20671.3	0.480186	4.63396	59	3		x	0.376705	-1.40849	DOWN
PFCIRM129_09890	7	3	62.7736	0.167198	0.776769	2.65682	1;4;5	3	WT	MU	Surface protein with SLH domain	202.662	363.481	246.277	270.807	83.1686	0.307114	2.43266	1151	3	382.751	368.087	1407.61	719.484	595.984	0.828349	2.85702	975	3		x	0.37639	-1.4097	DOWN
PFCIRM129_07880	33	15	233.484	0.115508	0.937386	2.66467	2;3;4;5	4	WT	MU	Aminopeptidase C, Bleomycin hydrolase,	116020	31790	37148.5	61652.8	47159.5	0.76492	4.78995	27	3	122543	93488.5	276821	164284	98536.7	0.599795	5.2156	9	3		x	0.375281	-1.41396	DOWN
PFCIRM129_03165	8	4	91.857	0.590794	0.228564	2.68342	1;2;3;4;5	5	WT	MU	Acyl carrier protein (ACP)	2549.04	520.841	689.882	1253.26	1125.36	0.897952	3.09804	884	3	496.217	1198	8394.8	3363	4371.77	1.29996	3.52673	546	3		x	0.372659	-1.42407	DOWN
PFCIRM129_07430	10	7	61.9052	0.0833543	1.07907	2.68517	4;5	2	WT	MU	Peptidase S51 family protein, dipeptidase E	1298.27	588.192	580.611	822.356	412.168	0.501204	2.91506	993	3	1468.55	1409.69	3746.27	2208.17	1332.36	0.603376	3.34403	691	3		x	0.372416	-1.42501	DOWN
PFCIRM129_03335	8	2	60.5442	0.102313	0.990071	2.70156	3;4;5	3	WT	MU	propanediol utilization protein PduJ	3236.29	789.069	1039.38	1688.25	1346.47	0.797558	3.22744	804	3	3851.62	2622.96	7208.12	4560.9	2373.44	0.520389	3.65905	453	3		x	0.370156	-1.4338	DOWN
PFCIRM129_01990	3	1	16.4359	0.307797	0.511735	2.71751	5	1	WT	MU	glycine cleavage T-protein, aminomethyl transferase	139.798	89.5162	58.9389	96.0845	40.8279	0.424917	1.98265	1222	3	524.864	189.482	68.9856	261.11	236.229	0.90471	2.41682	1122	3		x	0.367984	-1.44228	DOWN
PFCIRM129_00245	57	24	381.851	0.0309031	1.51	2.73204	1;2;3;4;5	5	WT	MU	GTP binding signal recognition particle protein	3428.34	1942.41	1907.77	2426.17	868.077	0.357797	3.38492	682	3	5719.23	4413.54	9752.4	6628.39	2783.12	0.419879	3.82141	349	3	x	x	0.366027	-1.44998	DOWN
PFCIRM129_05955	10	4	85.1759	0.0090162	2.04498	2.74293	2;3;4;5	4	WT	MU	peptide-methionine (S)-S-oxide reductase	5414.59	3650.77	3635.76	4233.71	1022.7	0.241562	3.62672	475	3	8736.67	10764	15337.6	11612.8	3381.32	0.291173	4.06494	227	3	x	x	0.364574	-1.45572	DOWN
PFCIRM129_07095	5	4	33.8772	0.102138	0.990812	2.74989	5	1	WT	MU	Hypothetical protein	3985.66	1486.49	1642.13	2371.43	1400.13	0.590416	3.37501	692	3	4095.03	4010.1	11458.3	6521.16	4275.94	0.655702	3.81432	357	3		x	0.363651	-1.45937	DOWN
PFCIRM129_10930	6	2	38.6617	0.187641	0.726672	2.76801	5	1	WT	MU	Hypothetical protein	179.759	358.003	429.198	322.32	128.491	0.398645	2.50829	1128	3	315.268	715.845	1645.44	892.186	682.396	0.764859	2.95046	937	3		x	0.36127	-1.46885	DOWN
PFCIRM129_09830	48	24	327.79	0.0419415	1.37736	2.8082	1;2;3;4;5	5	WT	MU	Aspartyl/glutamyl-tRNA(Asn/Gln) amidotransferase subunit B (Asp/Glu-ADT subunit B)	10341.3	6388.04	7961.25	8230.2	1990.31	0.24183	3.91541	281	3	17654.9	14187.2	37494	23112	12575.2	0.5441	4.36384	126	3	x	x	0.3561	-1.48964	DOWN
PFCIRM129_09395	11	7	77.9918	0.0346932	1.45976	2.83506	4;5	2	WT	MU	Protein of unknown function	868.246	829.093	726.233	807.857	73.3492	0.0907948	2.90733	998	3	1610.45	1489.73	3770.79	2290.32	1283.54	0.56042	3.3599	681	3	x	x	0.352727	-1.50338	DOWN
PFCIRM129_04910	34	15	197.059	0.116563	0.933439	2.87909	2;3;4	3	WT	MU	Metal dependent phosphohydrolase	79890.9	18591.1	27160	41880.7	33195.5	0.792621	4.62201	51	3	90406.3	62577.2	208752	120578	77617.6	0.643711	5.08127	18	3		x	0.347332	-1.52561	DOWN
PFCIRM129_01065	34	16	292.58	0.171195	0.76651	2.89142	2;3;4;5	4	WT	MU	2,5-diketo-D-gluconate reductase A	17442.8	4281.77	7952.54	9892.36	6791.55	0.686545	3.9953	239	3	23238.8	10559.4	52010.6	28602.9	21239.9	0.742576	4.45641	92	3		x	0.345851	-1.53178	DOWN
PFCIRM129_02495	8	4	58.3757	0.222336	0.652989	2.89243	4;5	2	WT	MU	Riboflavin synthase alpha chain	18225.7	1150.92	2324.14	7233.59	9537.52	1.3185	3.85935	320	3	7055.39	11566.1	44146.4	20922.6	20238.4	0.967298	4.32062	138	3		x	0.34573	-1.53228	DOWN
PFCIRM129_00835	27	10	156.017	0.197301	0.704871	2.90327	2;3;4;5	4	WT	MU	Replicative DNA helicase	10294.9	2926.33	1821.22	5014.15	4606.52	0.918704	3.7002	424	3	11113.4	4950.41	27608.5	14557.4	11715.1	0.804749	4.16308	188	3		x	0.34444	-1.53768	DOWN
PFCIRM129_07675	31	16	189.816	0.144519	0.840074	2.91762	2;3	2	WT	MU	ATP-dependent DNA helicase	3674.12	1606.23	1865	2381.78	1126.65	0.473027	3.3769	690	3	3445.62	3774.5	13627.3	6949.15	5785.82	0.832594	3.84193	330	3		x	0.342745	-1.54479	DOWN
PFCIRM129_03245	4	2	42.2853	0.073323	1.13476	2.92503	5	1	WT	MU	Succinate dehydrogenase, subunit B	1236.77	397.197	260.727	631.565	528.546	0.836884	2.80042	1032	3	2112.93	2312.38	1116.72	1847.35	640.548	0.34674	3.26655	746	3		x	0.341877	-1.54845	DOWN
PFCIRM129_08810	3	3	15.319	0.132081	0.879161	2.95528	5	1	WT	MU	Cobalt import ATP-binding protein CbiO	234.092	156.591	87.4658	159.383	73.3531	0.460232	2.20244	1190	3	359.087	194.47	859.508	471.022	346.361	0.73534	2.67304	1054	3		x	0.338377	-1.5633	DOWN
PFCIRM129_08035	2	1	10.8235	0.208164	0.681595	2.97158	5	1	WT	MU	Glycosyltransferase	22275.5	1410.44	3894.3	9193.41	11397.3	1.23972	3.96348	257	3	10418.5	15245.5	56292.9	27319	25207.9	0.922727	4.43646	98	3		x	0.336521	-1.57123	DOWN
PFCIRM129_04740	5	4	36.5014	0.149446	0.825516	2.98878	3;5	2	WT	MU	Hypothetical protein	634.203	114.982	156.123	301.769	288.63	0.956458	2.47967	1137	3	490.255	489.847	1725.66	901.922	713.381	0.790956	2.95517	931	3		x	0.334585	-1.57956	DOWN
PFCIRM129_07355	6	3	38.1315	0.0363074	1.44001	3.01673	2;4	2	WT	MU	Hypothetical protein	1323.31	427.245	452.748	734.435	510.143	0.694606	2.86595	1014	3	2090.2	1710.28	2846.29	2215.59	578.29	0.261009	3.34549	688	3	x	x	0.331485	-1.59298	DOWN
PFCIRM129_02750	2	1	19.5802	0.0100255	1.9989	3.05072	4	1	WT	MU	anti-sigma factor	2173.46	1077.72	1025.79	1425.66	648.14	0.454625	3.15401	844	3	3796.85	4280.72	4970.28	4349.28	589.715	0.135589	3.63842	465	3	x	x	0.327791	-1.60915	DOWN
PFCIRM129_04210	25	14	251.359	0.10286	0.987753	3.10982	1;2;3;4;5	5	WT	MU	Hypothetical protein	175580	47634.6	47873.1	90362.5	73800.4	0.816715	4.95599	12	3	185250	155313	502471	281011	192373	0.684572	5.44872	4	3		x	0.321562	-1.63683	DOWN
PFCIRM129_12375	2	1	18.1429	0.105566	0.976478	3.1256	3;5	2	WT	MU	Protein of unknown function	303.702	159.138	53.3011	172.047	125.698	0.730605	2.23565	1187	3	698.144	665.931	249.177	537.751	250.43	0.4657	2.73058	1032	3		x	0.319938	-1.64413	DOWN
PFCIRM129_10720	2	2	20.5903	0.121438	0.915646	3.17383	2;4	2	WT	MU	Protein of unknown function	1857.33	692.475	749.287	1099.7	656.743	0.597204	3.04127	915	3	1848.01	1826.37	6796.36	3490.25	2863.2	0.820343	3.54286	533	3		x	0.315077	-1.66622	DOWN
PFCIRM129_04955	32	13	208.742	0.157214	0.803508	3.18844	1;3;4;5	4	WT	MU	2-methylthioadenine synthetase MiaB protein	2361.13	1206.56	1654.52	1740.74	582.097	0.334397	3.24073	795	3	3043.31	2227.56	11379.8	5550.24	5065.03	0.91258	3.74431	400	3		x	0.313633	-1.67285	DOWN
PFCIRM129_04990	13	8	86.9804	0.142308	0.846772	3.23571	4;5	2	WT	MU	3-isopropylmalate dehydratase small subunit (Isopropylmalate isomerase) (Alpha-IPM isomerase) (IPMI)	2802.53	1715.64	1866.87	2128.35	588.734	0.276616	3.32804	731	3	5070.34	2342.51	13247.3	6886.71	5674.76	0.824016	3.83801	332	3		x	0.309051	-1.69408	DOWN
PFCIRM129_09840	4	2	37.8042	0.0448023	1.3487	3.26592	2;5	2	WT	MU	Glutamyl-tRNA(Gln) amidotransferase subunit C (Aspartyl/glutamyl-tRNA(Asn/Gln) amidotransferase subunit C)	5952.6	2784.99	2250.46	3662.69	2001.05	0.546335	3.5638	514	3	9284.41	7402.45	19199.3	11962.1	6337.89	0.529833	4.07781	223	3	x	x	0.306192	-1.70749	DOWN
PFCIRM129_12290	17	7	113.782	0.0230049	1.63818	3.30691	3;4	2	WT	MU	Hypothetical protein	319.318	730.64	484.992	511.65	206.952	0.40448	2.70897	1079	3	1095.48	2447.07	1533.39	1691.98	689.607	0.407574	3.2284	764	3	x	x	0.302397	-1.72548	DOWN
PFCIRM129_05690	12	8	132.028	0.09319	1.03063	3.32594	1;2;3;5	4	WT	MU	Hypothetical protein	16413.4	4497.7	3499.99	8137.04	7184.91	0.882988	3.91047	286	3	23125.6	12890.4	45174	27063.3	16498.1	0.609611	4.43238	101	3		x	0.300667	-1.73376	DOWN
PFCIRM129_04330	6	4	39.0122	0.166142	0.779521	3.42114	3;4	2	WT	MU	ABC transporter permease protein	1627.48	667.476	702.688	999.216	544.38	0.544807	2.99966	943	3	1234.9	1854.91	7165.55	3418.46	3259.85	0.953604	3.53383	539	3		x	0.2923	-1.77448	DOWN
PFCIRM129_07810	2	1	12.742	0.228729	0.640679	3.44821	3	1	WT	MU	Hypothetical protein	191.991	15.0036	47.1975	84.7306	94.2744	1.11264	1.92804	1229	3	109.007	108.552	658.948	292.169	317.64	1.08718	2.46563	1107	3		x	0.290005	-1.78585	DOWN
PFCIRM129_02880	25	11	157.364	0.00178567	2.7482	3.51967	2;4;5	3	WT	MU	Zn dependant peptidase	2627.15	2517.77	2431.83	2525.59	97.8975	0.0387623	3.40236	670	3	7742.05	6973.44	11952.2	8889.23	2680.31	0.301523	3.94886	283	3	x	x	0.284117	-1.81544	DOWN
PFCIRM129_01675	27	14	171.214	0.0130289	1.88509	3.53364	2;5	2	WT	MU	flavin-containing amine oxidase	2376	1518.64	1406.93	1767.19	530.193	0.300021	3.24728	789	3	4985.22	4342.52	9406.06	6244.6	2756.7	0.441453	3.7955	370	3	x	x	0.282995	-1.82115	DOWN
PFCIRM129_01715	6	2	43.0278	0.111992	0.950812	3.55611	4;5	2	WT	MU	carboxypeptidase (serine-type D-Ala-D-Ala carboxypeptidase) (D-alanyl-D-alanine-carboxypeptidase)	507.934	126.303	160.889	265.042	211.06	0.796328	2.42331	1155	3	494.714	484.495	1848.35	942.519	784.487	0.832331	2.97429	919	3		x	0.281206	-1.8303	DOWN
PFCIRM129_08580	14	11	147.793	0.0717538	1.14415	3.63297	1;2;3;4;5	5	WT	MU	PRC-barrel	34739.7	10457.2	9098.95	18098.6	14427.6	0.797166	4.25765	133	3	53053.7	32454.8	111747	65751.7	41142.7	0.625728	4.81791	40	3		x	0.275257	-1.86115	DOWN
PFCIRM129_06710	12	6	88.6321	0.101831	0.99212	3.67519	1;5	2	WT	MU	GTP-binding protein LepA	707.021	1008.99	646.45	787.487	194.203	0.246612	2.89624	1007	3	2028.07	1033.83	5620.58	2894.16	2412.91	0.833717	3.46152	599	3		x	0.272095	-1.87782	DOWN
PFCIRM129_05055	17	6	102.441	0.0519616	1.28432	3.67597	1;4;5	3	WT	MU	Glycosyl hydrolase, family 13 (putative alpha-amylase, catalytic domain)	937.72	1422.7	1165.84	1175.42	242.63	0.20642	3.07019	900	3	2837.91	2136.31	7988.19	4320.8	3195.36	0.73953	3.63556	467	3		x	0.272037	-1.87812	DOWN
PFCIRM129_10135	5	5	51.3033	0.10767	0.967904	3.68545	4;5	2	WT	MU	Hypothetical protein	46214.8	11713.8	19754.9	25894.5	18051.3	0.69711	4.41321	89	3	56404.5	42835.3	187059	95433	79640.1	0.834514	4.9797	27	3		x	0.271337	-1.88184	DOWN
PFCIRM129_00465	8	5	78.5201	0.0471769	1.32627	3.72836	1;5	2	WT	MU	Thiamine biosynthesis protein	4564.62	1781.19	1436.95	2594.25	1715.04	0.661094	3.41401	663	3	6797.19	5963.49	16256.2	9672.3	5717.06	0.591076	3.98553	267	3	x	x	0.268215	-1.89854	DOWN
PFCIRM129_09980	8	2	56.8929	0.018605	1.73037	3.76144	2;5	2	WT	MU	peptidyl-prolyl cis-trans isomerase	5647.88	2109.53	2131.57	3296.32	2036.53	0.61782	3.51803	564	3	12609.9	8794.66	15792.2	12398.9	3503.55	0.282568	4.09338	215	3	x	x	0.265855	-1.91129	DOWN
PFCIRM129_02370	24	9	174.428	0.0104325	1.98161	3.84307	2;4;5	3	WT	MU	L-aspartate oxidase (LASPO) (Quinolinate synthetase B)	8816.45	4935.2	4359.47	6037.04	2424.19	0.401553	3.78082	375	3	18771.2	17542.2	33288.9	23200.8	8758.18	0.377495	4.3655	124	3	x	x	0.260208	-1.94226	DOWN
PFCIRM129_07820	9	6	74.9252	0.0929848	1.03159	3.84964	2;3;5	3	WT	MU	Chorismate mutase	27591.5	5470.28	12221	15094.3	11337	0.751084	4.17881	162	3	42783.5	25339.6	106199	58107.5	42552.2	0.732302	4.76423	46	3		x	0.259764	-1.94472	DOWN
PFCIRM129_05120	5	3	33.1399	0.0199661	1.69971	3.98471	2	1	WT	MU	Putative carboxylic ester hydrolase	260.473	111.772	159.074	177.106	75.9728	0.428967	2.24823	1184	3	628.058	419.86	1069.23	705.717	331.579	0.469847	2.84863	982	3	x	x	0.25096	-1.99447	DOWN
PFCIRM129_04475	12	4	54.968	0.0255969	1.59181	4.01432	2;3	2	WT	MU	transporter	757.831	529.961	907.531	731.774	190.128	0.259818	2.86438	1015	3	2084.16	1675.25	5053.33	2937.58	1843.66	0.627614	3.46799	596	3	x	x	0.249108	-2.00516	DOWN
PFCIRM129_12425	11	5	80.5954	0.0245412	1.6101	4.06121	2;3;5	3	WT	MU	Protein of unknown function FUZZYLOCATION=TRUE	7736	2589.45	2836.61	4387.35	2902.65	0.661594	3.6422	457	3	15793.9	11703.5	25956.5	17818	7338.93	0.411883	4.25086	154	3	x	x	0.246232	-2.02191	DOWN
PFCIRM129_04980	31	17	227.085	0.00485889	2.31346	4.12756	2;3;4;5	4	WT	MU	D-alanine--D-alanine ligase (D-alanylalanine synthetase)	4030.76	2433.02	2646.3	3036.69	867.464	0.285661	3.4824	593	3	10593.4	9369.16	17639.8	12534.1	4463.84	0.356135	4.09809	213	3	x	x	0.242274	-2.04529	DOWN
PFCIRM129_06660	4	2	32.6244	0.0638267	1.195	4.29013	2;3;5	3	WT	MU	Hypothetical protein	228499	68411.7	71492.8	122801	91549.9	0.745513	5.0892	5	3	344471	253638	982390	526833	397130	0.753806	5.72167	1	3		x	0.233093	-2.10102	DOWN
PFCIRM129_11215	5	4	88.6965	0.0465142	1.33241	4.34707	1;2;3;4;5	5	WT	MU	Dioxygenase	11918.6	3557.91	2178.37	5884.97	5270.63	0.895608	3.76974	381	3	17877.7	17536.7	41332.8	25582.4	13641.3	0.533231	4.40794	106	3	x	x	0.23004	-2.12004	DOWN
PFCIRM129_10195	15	6	96.8755	0.035794	1.44619	4.35252	2;4;5	3	WT	MU	Transcriptional regulator	2937.42	1351.69	1312.47	1867.19	927.05	0.496494	3.27119	770	3	5475.34	4416.84	14488.8	8126.99	5534.84	0.681044	3.90993	297	3	x	x	0.229752	-2.12185	DOWN
PFCIRM129_08985	3	2	30.4822	0.0415735	1.38118	4.38088	5	1	WT	MU	Hypothetical protein	5639.5	2299.83	1543.68	3161	2179.48	0.689492	3.49982	584	3	9950.59	7845.19	23748.1	13848	8638.17	0.623786	4.14139	199	3	x	x	0.228265	-2.13122	DOWN
PFCIRM129_04260	58	26	287.344	0.0378521	1.42191	4.44999	2;3;4	3	WT	MU	DNA polymerase III alpha subunit	1545.59	760.486	663.805	989.96	483.61	0.488515	2.99562	947	3	2763.6	2416.62	8035.7	4405.31	3148.79	0.714773	3.64398	461	3	x	x	0.22472	-2.1538	DOWN
PFCIRM129_09420	11	7	67.0015	0.0814619	1.08905	4.55607	2;3	2	WT	MU	Hypothetical protein	7212.77	1892.73	3514.99	4206.83	2726.66	0.64815	3.62396	477	3	11537.3	7796.37	38166.2	19166.6	16560.1	0.864007	4.28255	149	3		x	0.219488	-2.18779	DOWN
PFCIRM129_05545	17	12	189.104	0.0588015	1.23061	4.76814	1;2;3;4;5	5	WT	MU	Single-stranded nucleic acid binding R3H PSEUDO=TRUE	42755	22419	17579.5	27584.5	13359	0.484295	4.44066	84	3	60416.2	71288.7	262875	131527	113881	0.865839	5.11901	15	3		x	0.209725	-2.25343	DOWN
PFCIRM129_02065	3	1	15.789	0.0222061	1.65353	4.77241	3;4	2	WT	MU	Ferrous iron uptake protein A 9.a.8.1.x	1570.2	813.38	559.517	981.033	525.785	0.535951	2.99168	952	3	2674	3790.59	7581.07	4681.89	2572.09	0.549371	3.67042	447	3	x	x	0.209538	-2.25472	DOWN
PFCIRM129_04725	10	5	106.559	0.0320849	1.4937	4.81443	1;3;4;5	4	WT	MU	Hypothetical protein	35210.9	12355.5	9183.59	18916.7	14200	0.750663	4.27684	127	3	117572	44579.8	111067	91073	40395.4	0.44355	4.95939	31	3	x	x	0.207709	-2.26737	DOWN
PFCIRM129_05460	46	29	489.211	0.0388219	1.41092	4.89104	1;2;3;4;5	5	WT	MU	Surface protein with SLH domain	24952.3	6873.17	6239.98	12688.5	10625.5	0.837413	4.10341	196	3	42588.4	37007.8	106584	62060	38659.6	0.622939	4.79281	43	3	x	x	0.204455	-2.29014	DOWN
PFCIRM129_04925	2	2	12.884	0.0277812	1.55625	4.89294	2;5	2	WT	MU	Hypothetical protein	748.804	408.155	312.258	489.739	229.423	0.46846	2.68996	1087	3	1442.79	1437.42	4308.58	2396.26	1656.12	0.691124	3.37953	666	3	x	x	0.204376	-2.2907	DOWN
PFCIRM129_04150	5	3	34.0615	0.0555787	1.25509	4.93439	4;5	2	WT	MU	Alpha-acetolactate decarboxylase	2440.92	668.607	868.079	1325.87	970.802	0.7322	3.1225	866	3	3519.08	3449.38	12658.6	6542.36	5296.95	0.809639	3.81573	355	3		x	0.202659	-2.30287	DOWN
PFCIRM129_10690	2	2	9.166	0.048933	1.3104	5.16952	3	1	WT	MU	Protein of unknown function	6368.75	4298.16	2942.37	4536.43	1725.57	0.380381	3.65671	445	3	9123.22	15603.3	45626.9	23451.1	19476.1	0.830498	4.37016	122	3	x	x	0.193442	-2.37003	DOWN
PFCIRM129_05620	10	4	65.4691	0.0442375	1.35421	5.40757	2;3	2	WT	MU	MscS transporter, small conductance mechanosensitive ion channel	1770.73	503.677	395.15	889.852	764.79	0.859457	2.94932	977	3	2757.64	2784.58	8893.6	4811.94	3534.85	0.734599	3.68232	437	3	x	x	0.184926	-2.43498	DOWN
PFCIRM129_03680%PFCIRM129_03685	35	23	373.421	0.0506388	1.29552	5.4653	1;2;3;4;5	5	WT	MU	MERGED=TRUE	126306	26530.1	27818.5	60218.3	57237.4	0.950499	4.77973	28	3	233873	151179	602281	329111	240158	0.729718	5.51734	3	3		x	0.182973	-2.4503	DOWN
PFCIRM129_01025	2	1	13.9302	0.0836827	1.07736	5.47539	5	1	WT	MU	Hypothetical protein	525.04	72.3184	97.0831	231.481	254.531	1.09958	2.36451	1169	3	558.24	603.93	2640.17	1267.45	1189.03	0.938133	3.10293	840	3		x	0.182635	-2.45296	DOWN
PFCIRM129_06895	9	2	73.9719	0.0238718	1.62211	5.61135	1;4	2	WT	MU	thiredoxine like membrane protein	191.578	144.413	151.029	162.34	25.5359	0.157299	2.21043	1189	3	449.397	539.223	1744.22	910.946	723.032	0.793715	2.95949	926	3	x	x	0.17821	-2.48835	DOWN
PFCIRM129_10610	16	8	181.513	0.0211905	1.67386	5.81016	1;2;3;4;5	5	WT	MU	Phosphocarrier, HPr family	31874.5	14376.3	9483.56	18578.1	11772	0.63365	4.269	131	3	72485.7	66821.1	184518	107942	66377.8	0.614941	5.03319	20	3	x	x	0.172112	-2.53858	DOWN
PFCIRM129_02565	7	2	36.2455	0.0394705	1.40373	5.93296	4	1	WT	MU	Hypothetical protein	503.823	179.683	148.236	277.247	196.849	0.710013	2.44287	1149	3	661.703	1271.64	3001.34	1644.9	1213.66	0.737833	3.21614	774	3	x	x	0.16855	-2.56875	DOWN
PFCIRM129_00850	13	4	58.5524	0.00535423	2.2713	6.02792	2;3	2	WT	MU	Cation-transporting ATPase	165.542	91.9461	94.3991	117.296	41.8006	0.356369	2.06928	1208	3	904.304	396.733	820.112	707.05	272.019	0.384724	2.84945	980	3	x	x	0.165895	-2.59166	DOWN
PFCIRM129_02970	13	9	142.498	0.0156522	1.80542	6.07688	3;4;5	3	WT	MU	Hypothetical protein	12468.8	4357.46	4799.37	7208.56	4560.89	0.632705	3.85785	322	3	40940.4	23259.5	67216.6	43805.5	22118.1	0.504917	4.64153	58	3	x	x	0.164558	-2.60333	DOWN
PFCIRM129_00010	24	14	145.591	0.00357751	2.44642	6.2782	2;3;4;5	4	WT	MU	Argininosuccinate lyase (Arginosuccinase)	1953.33	1727.94	1844.91	1842.06	112.72	0.0611924	3.2653	774	3	9360.54	7025.11	18308.8	11564.8	5956.06	0.515015	4.06314	229	3	x	x	0.159281	-2.65035	DOWN
PFCIRM129_02590	4	2	36.8971	0.0133257	1.87531	6.53069	3;4;5	3	WT	MU	Hypothetical transmembrane protein	223.546	88.4619	98.2115	136.74	75.3342	0.550931	2.13589	1198	3	1516.32	526.246	636.451	893.006	542.61	0.607623	2.95085	936	3	x	x	0.153123	-2.70724	DOWN
PFCIRM129_02910	4	1	44.2268	0.0393861	1.40466	6.67751	2;3	2	WT	MU	Hypothetical protein	2032.2	779.883	1599.47	1470.52	636.039	0.432527	3.16747	842	3	10801.6	2937.11	15719.5	9819.39	6447.55	0.656614	3.99208	265	3	x	x	0.149756	-2.73931	DOWN
PFCIRM129_10040	4	3	39.9232	0.0476906	1.32157	6.87975	2;3;5	3	WT	MU	Hypothetical protein	2090.94	329.387	461.552	960.628	981.111	1.02132	2.98256	958	3	4411.89	2710.85	12703.9	6608.88	5346.54	0.808992	3.82013	351	3	x	x	0.145354	-2.78236	DOWN
PFCIRM129_12235	109	68	1098.1	0.041237	1.38471	6.98457	1;2;3;4;5	5	WT	MU	internaline A	40393	6373.95	4308.5	17025.1	20263.5	1.19021	4.23109	140	3	81062.9	65811.9	209865	118913	79134.8	0.665484	5.07523	19	3	x	x	0.143173	-2.80417	DOWN
PFCIRM129_00040	4	3	20.5108	0.00244256	2.61215	7.94974	1;5	2	WT	MU	N-acetyl-gamma-glutamyl-phosphate reductase (AGPR) (N- acetyl-glutamate semialdehyde dehydrogenase) (NAGSA dehydrogenase)	588.085	338.139	497.91	474.712	126.577	0.266641	2.67643	1091	3	3458.78	2326.39	5536.32	3773.83	1627.99	0.43139	3.57678	509	3	x	x	0.12579	-2.99091	DOWN
PFCIRM129_03005	6	3	41.8204	0.0350284	1.45558	8.06319	2;4;5	3	WT	MU	Hypothetical protein	5963.97	1567.31	1679.11	3070.13	2506.76	0.8165	3.48716	591	3	18584.1	8589.41	47091.7	24755.1	19979.2	0.807074	4.39366	111	3	x	x	0.12402	-3.01135	DOWN
PFCIRM129_05445	10	5	69.2875	0.0356487	1.44796	8.51669	4;5	2	WT	MU	Transcriptional Regulator, TetR family	522.642	326.624	289.3	379.522	125.343	0.330266	2.57924	1111	3	1876.72	996.578	6823.51	3232.27	3141.09	0.97179	3.50951	560	3	x	x	0.117417	-3.09029	DOWN
PFCIRM129_07910	15	9	84.4978	0.0503939	1.29762	8.87174	4	1	WT	MU	Hypothetical protein	2280.08	441.624	609.003	1110.23	1016.56	0.91563	3.04541	913	3	6860.33	2662.32	20026.5	9849.72	9059.86	0.919809	3.99342	264	3		x	0.112717	-3.14922	DOWN
PFCIRM129_02920	14	2	76.815	0.0978999	1.00922	9.94968	2;3;4	3	WT	MU	DNA helicase	518.317	204.828	567.007	430.051	196.562	0.457067	2.63352	1095	3	2220.96	657.889	9957.75	4278.87	4979.77	1.1638	3.63133	474	3		x	0.100506	-3.31465	DOWN
PFCIRM129_02960	6	3	83.486	0.0306403	1.51371	10.2484	1;2;3;4;5	5	WT	MU	Cold shock-like protein CspA	17784.1	1419.12	1733.69	6978.96	9358.82	1.34101	3.84379	333	3	70593.8	33204.9	110770	71522.8	38790.8	0.542355	4.85444	35	3	x	x	0.0975766	-3.35732	DOWN
PFCIRM129_00705	7	1	46.3689	0.0162407	1.78939	10.726	3;4	2	WT	MU	Surface protein of unknown function	417.318	283.293	337.867	346.16	67.3961	0.194696	2.53928	1119	3	2156.77	1355.48	7626.52	3712.93	3412.87	0.919186	3.56972	515	3	x	x	0.093231	-3.42305	DOWN
PFCIRM129_08670	24	14	192.045	0.000453877	3.34306	13.9534	2;3;4;5	4	WT	MU	cell-wall peptidases, NlpC/P60 family secreted protein	837.488	719.644	763.631	773.588	59.5497	0.0769786	2.88851	1009	3	8985.05	7238.08	16159.3	10794.1	4727.76	0.437993	4.03319	248	3	x	x	0.0716673	-3.80254	DOWN
PFCIRM129_03390	9	5	45.4963	0.0188051	1.72572	16.1458	4	1	WT	MU	Superfamily II RNA helicase	66.3732	309.831	421.42	265.875	181.559	0.682874	2.42468	1153	3	2401.59	1934.59	8542.14	4292.77	3687.46	0.858992	3.63274	473	3	x	x	0.0619354	-4.01309	DOWN
PFCIRM129_06155	6	2	35.4	0.0044445	2.35218	16.2881	4	1	WT	MU	Hypothetical protein	126.395	83.4615	77.4604	95.7724	26.6894	0.278676	1.98124	1224	3	729.682	981.516	2968.65	1559.95	1226.45	0.786211	3.19311	787	3	x	x	0.0613946	-4.02574	DOWN
PFCIRM129_06085	63	30	371.736	0.0043819	2.35834	16.7433	3;4	2	WT	MU	Transcription-repair coupling factor	6567.01	8419.53	3609.27	6198.6	2426.2	0.391411	3.79229	366	3	58921.3	59587.2	192846	103785	77130	0.743172	5.01613	23	3	x	x	0.0597255	-4.06551	DOWN
PFCIRM129_01360	6	2	47.9803	0.0120846	1.91777	17.9812	3;5	2	WT	MU	NUDIX hydrolase	621.28	329.535	176.047	375.621	226.166	0.602112	2.57475	1116	3	5285.75	2123.99	12852.6	6754.11	5512.96	0.816239	3.82957	341	3	x	x	0.0556137	-4.16842	DOWN
PFCIRM129_11775	4	1	48.0011	0.0197559	1.7043	26.048	1;5	2	WT	MU	Surface protein D with SLH domain	108.03	9.11115	2.59099	39.9106	59.0828	1.48038	1.60109	1245	3	786.761	650.419	1681.59	1039.59	560.152	0.53882	3.01686	895	3	x	x	0.0383907	-4.7031	DOWN
PFCIRM129_00700	40	21	461.237	0.00902691	2.04446	34.2228	1;2;3;4;5	5	WT	MU	Surface layer protein B (S-layer protein B)	25480.3	2775.72	2498.82	10251.6	13189.1	1.28654	4.01079	235	3	241946	185779	624791	350839	238906	0.680956	5.54511	2	3	x	x	0.0292203	-5.09689	DOWN
PFCIRM129_11140	23	10	154.291	0.00468663	2.32914	47.891	1;2;3;5	4	WT	MU	Type I restriction-modification system DNA methylase	1748.72	3249.4	2991.34	2663.15	802.366	0.301284	3.4254	651	3	82277.7	34177.2	266169	127541	122440	0.960004	5.10565	17	3	x	x	0.0208807	-5.58168	DOWN
PFCIRM129_04135	3	1	15.2209	0.00568958	2.24492	56.6773	4	1	WT	MU	Uncharacterized ATPase related to the helicase subunit of the holliday junction resolvase	310.955	48.031	43.841	134.276	153.023	1.13962	2.128	1200	3	5891.61	2828.32	14111.2	7610.37	5834.49	0.76665	3.88141	308	3	x	x	0.0176438	-5.8247	DOWN
PFCIRM129_08720	2	1	23.6102	0.158749	0.799288	1.26363	1;5	2	MU	WT	UPF0237 protein	6921.69	7716.66	3701	6113.12	2126.43	0.347847	3.78626	371	3
PFCIRM129_05065	2	1	11.2234	0.116508	0.933645	3.14391	1	1	MU	WT	Trehalose synthase	2547.29	4054.04	2054.86	2885.4	1041.6	0.360989	3.46021	619	3											x
PFCIRM129_09620	3	1	16.0592	5.18564e-05	4.2852	Infinity	2;3	2	MU	WT	Protein of unknown function	4646.9	1185.74	1232.64	2355.1	1984.9	0.842811	3.37201	696	3										x	x
PFCIRM129_07280	2	2	14.0175	0.0991619	1.00366	6.39263	1	1	MU	WT	Hypothetical protein	477.49	2872.52	2645.03	1998.34	1322	0.661548	3.30067	750	3											x
PFCIRM129_09795	2	1	9.9996	0.0502851	1.29856	13.5994	4	1	MU	WT	Branched-chain amino acid ABC transporter, ATP-binding protein	398.072	651.575	796.005	615.217	201.442	0.327433	2.78903	1041	3											x
PFCIRM129_06905	5	1	31.9713	0.0743642	1.12864	6.7787	4	1	MU	WT	hydrolase, haloacid dehalogenase-like hydrolase	169.593	352.039	314.265	278.632	96.301	0.34562	2.44503	1148	3											x
PFCIRM129_01045	2	1	9.6394	0.347876	0.458575	12.8662	2	1	MU	WT	two component sensor kinase		268.54	243.891	256.215	17.4291	0.0680252	2.40861	1160	2											x
PFCIRM129_03370	4	1	16.7356	0.0910095	1.04091	4.73908	4	1	MU	WT	Propanediol utilization protein PduB	201.125	226.088	340.294	255.835	74.2002	0.290031	2.40796	1161	3											x
PFCIRM129_04780	5	1	30.6358	0.116858	0.93234	Infinity	2	1	MU	WT	RNA polymerase principal sigma factor HrdD		155.519	261.155	208.337	74.6958	0.358534	2.31877	1174	2											x
PFCIRM129_04250	5	1	34.4506	0.342785	0.464979	12.1405	2;5	2	MU	WT	YbaC/EbsC protein		192.207	94.2456	143.227	69.2695	0.483636	2.15602	1195	2											x
PFCIRM129_03225	3	1	14.933	0.0779706	1.10807	10.3135	4	1	MU	WT	Hypothetical protein	25.0872	210.142	188.528	141.253	101.181	0.716313	2.15	1196	3											x
PFCIRM129_12010	3	1	14.2547	0.346187	0.46069	14.0541	4	1	MU	WT	iolG2 (Myo-inositol catabolism IolG2 protein) (Inositol 2-dehydrogenase) PSEUDO=TRUE		34.2733	181.108	107.691	103.828	0.964131	2.03218	1215	2											x
PFCIRM129_10405	5	1	27.6277	0.0998508	1.00065	8.36329	3;5	2	MU	WT	Hypothetical protein	14.1823	172.127	106.659	97.6563	79.3564	0.81261	1.9897	1220	3											x
PFCIRM129_08465	5	1	36.5214	0.41432	0.382664	10.4133	4	1	MU	WT	NADH dehydrogenase I chain M		178.529	15.6355	97.0823	115.183	1.18645	1.98714	1221	2											x
PFCIRM129_06095	4	2	15.0291	0.194364	0.711385	4.03899	1	1	MU	WT	Peptidyl-tRNA hydrolase (aminoacyl-tRNA hydrolase)	8.07802	57.1517	183.279	82.8361	90.3802	1.09107	1.91822	1231	3											x
PFCIRM129_07770	3	2	19.7561	0.0869214	1.06087	7.6751	3	1	MU	WT	L-arabinose isomerase (L-arabinose aldose-ketose-isomerase)	13.6406	97.6286	75.1484	62.1392	43.479	0.699703	1.79337	1236	3											x
PFCIRM129_11845	2	1	23.978	0.977394	0.00993024	41.244	1;5	2	WT	MU	Hypothetical protein		67.465	48.287	57.876	13.5608	0.234309	1.7625	1239	2											x
PFCIRM129_03290	2	1	15.4711	0.128049	0.892623	Infinity	5	1	MU	WT	Manganese/zinc transport system ABC transporter ATP-binding protein		87.2936	18.8513	53.0725	48.396	0.911886	1.72487	1240	2											x
PFCIRM129_07000	2	1	15.5068	0.0247619	1.60622	13.7328	4	1	MU	WT	transcriptional regulator, TetR	39.5348	38.4765	54.0156	44.009	8.68212	0.197281	1.64354	1241	3										x	x
PFCIRM129_00270	6	1	27.313	0.370818	0.43084	6.72322	4	1	MU	WT	Formamidopyrimidine-DNA glycosylase (Fapy-DNA glycosylase) (DNA-(apurinic or apyrimidinic site) lyase mutM) (AP lyase mutM)		58.8093	28.955	43.8822	21.1102	0.481065	1.64229	1242	2											x
PFCIRM129_02105	5	1	37.0097	0.119686	0.921956	Infinity	4	1	MU	WT	Hypothetical protein		60.4315	26.3133	43.3724	24.1252	0.556234	1.63721	1243	2											x
PFCIRM129_03125	7	1	37.3312	0.116117	0.935105	Infinity	4	1	MU	WT	Putative ABC transporter ATP-binding protein		39.675	39.3663	39.5207	0.218277	0.00552311	1.59682	1246	2											x
PFCIRM129_08590	4	1	30.1784	0.080583	1.09376	11.5396	4	1	MU	WT	Co/Zn/Cd cation transporter CzcD	5.51257	56.5771	54.9227	39.0041	29.0164	0.74393	1.59111	1247	3											x
PFCIRM129_07845	3	1	17.6747	0.494605	0.305742	2.7245	4	1	MU	WT	binding protein of choline ABC transporter		20.5251	53.5012	37.0132	23.3176	0.629982	1.56836	1249	2											x
PFCIRM129_10945	4	1	19.0132	0.416452	0.380435	4.53247	3	1	MU	WT	Protein of unknown function FUZZYLOCATION=TRUE		47.8828	23.0865	35.4847	17.5336	0.494117	1.55004	1250	2											x
PFCIRM129_04120	3	1	13.9597	0.846812	0.0722132	1.73505	4;5	2	WT	MU	Holliday junction resolvase	28.3302		3.14182	15.736	17.8109	1.13185	1.19689	1252	2

## Sheet: Core_Proteome
Accession	Score	Description	RATIO_MU:WT	LOG2_RATIO	Anova (p)	Anova -log(p)
PFCIRM129_09610	41.9018	Protein of unknown function	71.5654	6.16119	0.00628382	2.20178
PFCIRM129_09540	37.0751	Protein of unknown function	42.9882	5.42587	0.002529	2.59705
PFCIRM129_09590	102.788	Protein of unknown function	23.0497	4.52668	0.00248987	2.60382
PFCIRM129_09465	51.2086	Protein of unknown function	20.0751	4.32733	0.00485925	2.31343
PFCIRM129_09585	90.2656	Protein of unknown function	17.0913	4.09519	0.00610818	2.21409
PFCIRM129_04060	38.8837	Guanylate kinase , Guanosine monophosphate kinase (GMP kinase)	14.2425	3.83213	0.0331721	1.47923
PFCIRM129_09570	44.4682	Protein of unknown function	12.8792	3.68697	0.00292444	2.53396
PFCIRM129_07005	243.599	DNA ligase (NAD+)	9.96824	3.31734	0.00900392	2.04557
PFCIRM129_01620	59.7705	Stomatin/prohibitin	7.78126	2.96	0.035588	1.4487
PFCIRM129_10485	35.443	spermidine synthase	6.78576	2.76251	0.0107087	1.97026
PFCIRM129_10870	30.3436	Protein of unknown function	4.25435	2.08894	0.0327155	1.48525
PFCIRM129_09930	56.3355	Hypothetical protein	4.16799	2.05935	0.00443889	2.35273
PFCIRM129_09935	87.1427	Aldo/keto reductase	4.04346	2.01559	0.000638308	3.19497
PFCIRM129_08225	203.023	50S ribosomal protein L2	3.56865	1.83538	0.0181709	1.74062
PFCIRM129_05110	60.8023	Nuclease of the RecB family	3.49278	1.80437	0.0387728	1.41147
PFCIRM129_02560	52.268	Transcriptional regulator	3.04217	1.6051	0.0407291	1.3901
PFCIRM129_08430	75.8136	Pyruvate flavodoxin/ferredoxin oxidoreductase	2.92425	1.54806	0.039982	1.39814
PFCIRM129_09920	380.272	Hypothetical secreted protein	2.58203	1.36851	0.00804315	2.09457
PFCIRM129_04715	57.0906	Hypothetical protein	2.55965	1.35594	0.0079641	2.09886
PFCIRM129_09175	100.587	NAD-dependent epimerase/dehydratase	2.5161	1.33119	0.0378682	1.42173
PFCIRM129_12405	136.338	UDP-glucose 4-epimerase	2.45238	1.29418	0.0407246	1.39014
PFCIRM129_01790	34.8378	3-dehydroquinate dehydratase	2.41394	1.27139	0.0095406	2.02042
PFCIRM129_07890	128.633	Putative O-sialoglycoprotein endopeptidase	2.39524	1.26017	0.0483363	1.31573
PFCIRM129_00585	212.538	Polyphosphate glucokinase	2.36752	1.24338	0.0479152	1.31953
PFCIRM129_07790	140.779	Cysteine synthase 1	2.34897	1.23203	0.0201857	1.69496
PFCIRM129_09600	51.9916	Protein of unknown function	2.31282	1.20965	0.0343447	1.46414
PFCIRM129_11300	522.583	Glyceraldehyde-3-phosphate dehydrogenase / erythrose 4 phosphate dehydrogenase	2.30988	1.20782	0.0302044	1.51993
PFCIRM129_00690	23.8969	Protein of unknown function	2.2018	1.13869	0.0489019	1.31067
PFCIRM129_01510	22.4775	carbohydrate or pyrimidine kinases PfkB family	2.19902	1.13686	0.0401092	1.39676
PFCIRM129_03870	27.4108	Glutamine-dependent NAD(+) synthetase	2.11625	1.08151	0.03649	1.43783
PFCIRM129_00225	85.9906	16S rRNA processing protein	2.08567	1.06051	0.028281	1.54851
PFCIRM129_11255	221.963	Pyridoxal biosynthesis lyase pdxS	2.07805	1.05523	0.0473608	1.32458
PFCIRM129_03920	293.182	Pyridine nucleotide-disulphide oxidoreductase	2.0647	1.04593	0.0127581	1.89421
PFCIRM129_07930	409.574	Glucosamine--fructose-6-phosphate aminotransferase ( Hexosephosphate aminotransferase, D-fructose-6-phosphate amidotransferase)	2.05787	1.04115	0.0305311	1.51526
PFCIRM129_11805	158.738	magnesium (Mg2+) transporter	2.03833	1.02739	0.0130099	1.88572
PFCIRM129_08045	417.975	DNA-directed RNA polymerase alpha chain (RNAP alpha subunit) (Transcriptase alpha chain) (RNA polymerase subunit alpha)	2.01733	1.01244	0.00366276	2.43619
PFCIRM129_05790	72.6084	Protein-disulfide isomerase (DSBA oxidoreductase)	1.97964	0.985236	0.000790329	3.10219
PFCIRM129_07905	48.6645	Hypothetical protein	1.93303	0.950866	0.0253146	1.59663
PFCIRM129_00735	39.6831	Protein of unknown function	1.92761	0.946814	0.0391266	1.40753
PFCIRM129_12415	240.526	Beta-galactosidase (Lactase) LacZ	1.871	0.903806	0.00310298	2.50822
PFCIRM129_02085	174.961	Protein of unknown function	1.86344	0.897967	0.0425228	1.37138
PFCIRM129_12030	213.455	Glycerophosphoryl diester phosphodiesterase	1.85696	0.892941	0.0435523	1.36099
PFCIRM129_05870	201.871	GTPase YchF	1.83495	0.875739	0.0368227	1.43388
PFCIRM129_11530	97.5447	S-adenosyl-L-methionine-dependent methyltransferase	1.76967	0.823482	0.0266302	1.57463
PFCIRM129_00065	39.3175	rRNA methylase	1.71669	0.779628	0.00986962	2.0057
PFCIRM129_05195	13.7527	Sua5/YciO/YrdC/YwlC	1.71298	0.776512	0.0218224	1.6611
PFCIRM129_01855	108.611	Delta 1-pyrroline-5-carboxylate reductase	1.69655	0.762601	0.0147103	1.83238
PFCIRM129_01195	64.4159	Hypothetical protein	1.67929	0.747856	0.0495743	1.30474
PFCIRM129_10255	170.094	Response regulator receiver	1.65952	0.730769	0.0304299	1.5167
PFCIRM129_07955	448.692	GTP phosphohydrolase (mRNA-translation-assisting)	1.6566	0.728224	0.024034	1.61917
PFCIRM129_02685	345.8	Transcription termination factor Rho	1.62683	0.702066	0.0315762	1.50064
PFCIRM129_05585	238.989	Thioredoxin reductase	1.61849	0.694646	0.0381661	1.41832
PFCIRM129_10920	105.419	AAA ATPase, central region	1.61262	0.689409	0.00824956	2.08357
PFCIRM129_10265	75.2003	Putative phosphate transport system protein	1.58554	0.664977	0.0443823	1.35279
PFCIRM129_06080	72.1568	Hypothetical protein	1.56402	0.645261	0.0407945	1.3894
PFCIRM129_07830	437.667	Inosine-5 -monophosphate dehydrogenase (IMP dehydrogenase) (IMPDH) (IMPD) / GMP reductase)	1.54203	0.624835	0.0253926	1.59529
PFCIRM129_00470	45.8473	DadA, Glycine/D-amino acid oxidases	1.52106	0.60508	0.0310974	1.50728
PFCIRM129_03720	36.5282	Glycosyl transferase, family 2	1.49785	0.582895	0.0415392	1.38154
PFCIRM129_06790	91.1683	phosphoglycerate mutase	1.49189	0.577143	0.033783	1.4713
PFCIRM129_02975	87.8212	Hypothetical protein	1.46636	0.552238	0.0432395	1.36412
PFCIRM129_08140	129.556	50S ribosomal protein L15	1.45734	0.543333	0.0217338	1.66286
PFCIRM129_03045	31.8887	Hypothetical transmembrane protein	1.44368	0.529754	0.000530163	3.27559
PFCIRM129_05485	89.446	ABC transporter ATP-binding protein	1.4354	0.521457	0.0450882	1.34594
PFCIRM129_04075	109.055	Dihydroorotate dehydrogenase 2	1.42366	0.509601	0.00442121	2.35446
PFCIRM129_06370	33.396	Hypothetical protein	1.37175	0.456014	0.0434099	1.36241
PFCIRM129_05160	187.62	ATP synthase delta chain	1.36928	0.453415	0.0251843	1.59887
PFCIRM129_09115	34.7753	methyltransferase	1.34693	0.429675	0.00342759	2.46501
PFCIRM129_03280	339.203	Glycyl-tRNA synthetase (Glycine--tRNA ligase) (GlyRS)	1.34623	0.428924	0.00859462	2.06577
PFCIRM129_05290	31.2233	Triosephosphate isomerase 2	1.3245	0.405451	0.0259621	1.58566
PFCIRM129_03405	47.5143	Imidazole glycerol phosphate synthase subunit HisF	1.19075	0.25187	0.0399494	1.39849
PFCIRM129_00200	190.033	Succinate dehydrogenase	1.11615	0.158537	0.00536168	2.2707
PFCIRM129_03240	69.2435	TIM-barrel enzyme, dihydrouridine synthase	0.761151	-0.393745	0.0478487	1.32013
PFCIRM129_07990	14.2351	Hypothetical protein	0.74791	-0.419063	0.0219203	1.65915
PFCIRM129_12305	420.909	Cytochrome P450 (Heme-thiolate monooxygenase)	0.73749	-0.439306	0.00733886	2.13437
PFCIRM129_08795	16.131	Cobalt transport protein CbiM	0.717437	-0.479076	0.0341168	1.46703
PFCIRM129_06835	110.061	50S ribosomal protein L27	0.692445	-0.530229	0.0204163	1.69002
PFCIRM129_02955	107.472	ATP-dependent DNA helicase	0.652718	-0.615467	0.00049899	3.30191
PFCIRM129_10415	284.209	iolD (Myo-inositol catabolism iolD protein) (acetolactate synthase protein) (pyruvate:pyruvate acetaldehydetransferase (decarboxylating))	0.644276	-0.634248	0.0225992	1.64591
PFCIRM129_02115	173.675	Forkhead-associated protein	0.610575	-0.711759	0.0386836	1.41247
PFCIRM129_11420	356.768	Putative DNA polymerase I	0.60501	-0.724968	0.0360115	1.44356
PFCIRM129_03220	152.653	Dihydrolipoyl dehydrogenase (E3 component of alpha keto acid dehydrogenase complexes) (Dihydrolipoamide dehydrogenase)	0.600345	-0.736135	0.0400314	1.3976
PFCIRM129_03730	26.1179	Hypothetical protein	0.575463	-0.797205	0.000121328	3.91604
PFCIRM129_05625	199.427	binding protein of iron ABC transporter	0.575054	-0.79823	0.0151642	1.81918
PFCIRM129_07265	86.9886	HAM1, NTPase/HAM1	0.552269	-0.856556	0.0474662	1.32362
PFCIRM129_11065	261.789	Ribosome recycling factor (Ribosome-releasing factor) (RRF)	0.550646	-0.860804	0.0441935	1.35464
PFCIRM129_04775	345.299	RNA polymerase principal sigma factor HrdB	0.546885	-0.870692	0.0184814	1.73327
PFCIRM129_12270	151.595	penicillin-binding protein ( peptidoglycan glycosyltransferase)	0.54619	-0.872525	0.0334251	1.47593
PFCIRM129_00075	30.0596	50S ribosomal protein L35	0.541503	-0.884958	0.025422	1.59479
PFCIRM129_11325	189.342	Hypothetical protein	0.537929	-0.894512	0.0197811	1.70375
PFCIRM129_06035	66.5616	Enolase 2	0.469847	-1.08974	0.010084	1.99637
PFCIRM129_06325	41.3227	Trypsin-like serine protease	0.458361	-1.12544	0.0149922	1.82413
PFCIRM129_00315	221.116	Beta-lactamase-like:RNA-metabolising metallo-beta-lactamase	0.432786	-1.20828	0.0314966	1.50174
PFCIRM129_04530	19.2011	Hypothetical protein	0.425565	-1.23255	0.0448126	1.3486
PFCIRM129_06605	17.9867	Metal-dependent hydrolase	0.408492	-1.29162	0.0320214	1.49456
PFCIRM129_10030	162.989	DNA repair protein	0.399601	-1.32337	0.0422706	1.37396
PFCIRM129_06500	87.9342	Hypothetical protein	0.39797	-1.32927	0.0480797	1.31804
PFCIRM129_10650	33.3856	Hypothetical protein	0.397659	-1.3304	0.0449245	1.34752
PFCIRM129_03835	79.2532	pyrazinamidase/nicotinamidase	0.385631	-1.37471	0.0188944	1.72367
PFCIRM129_10070	83.9023	Hypothetical protein	0.3824	-1.38685	0.0239607	1.6205
PFCIRM129_00245	381.851	GTP binding signal recognition particle protein	0.366027	-1.44998	0.0309031	1.51
PFCIRM129_05955	85.1759	peptide-methionine (S)-S-oxide reductase	0.364574	-1.45572	0.0090162	2.04498
PFCIRM129_09830	327.79	Aspartyl/glutamyl-tRNA(Asn/Gln) amidotransferase subunit B (Asp/Glu-ADT subunit B)	0.3561	-1.48964	0.0419415	1.37736
PFCIRM129_09395	77.9918	Protein of unknown function	0.352727	-1.50338	0.0346932	1.45976
PFCIRM129_07355	38.1315	Hypothetical protein	0.331485	-1.59298	0.0363074	1.44001
PFCIRM129_02750	19.5802	anti-sigma factor	0.327791	-1.60915	0.0100255	1.9989
PFCIRM129_09840	37.8042	Glutamyl-tRNA(Gln) amidotransferase subunit C (Aspartyl/glutamyl-tRNA(Asn/Gln) amidotransferase subunit C)	0.306192	-1.70749	0.0448023	1.3487
PFCIRM129_12290	113.782	Hypothetical protein	0.302397	-1.72548	0.0230049	1.63818
PFCIRM129_02880	157.364	Zn dependant peptidase	0.284117	-1.81544	0.00178567	2.7482
PFCIRM129_01675	171.214	flavin-containing amine oxidase	0.282995	-1.82115	0.0130289	1.88509
PFCIRM129_00465	78.5201	Thiamine biosynthesis protein	0.268215	-1.89854	0.0471769	1.32627
PFCIRM129_09980	56.8929	peptidyl-prolyl cis-trans isomerase	0.265855	-1.91129	0.018605	1.73037
PFCIRM129_02370	174.428	L-aspartate oxidase (LASPO) (Quinolinate synthetase B)	0.260208	-1.94226	0.0104325	1.98161
PFCIRM129_05120	33.1399	Putative carboxylic ester hydrolase	0.25096	-1.99447	0.0199661	1.69971
PFCIRM129_04475	54.968	transporter	0.249108	-2.00516	0.0255969	1.59181
PFCIRM129_12425	80.5954	Protein of unknown function FUZZYLOCATION=TRUE	0.246232	-2.02191	0.0245412	1.6101
PFCIRM129_04980	227.085	D-alanine--D-alanine ligase (D-alanylalanine synthetase)	0.242274	-2.04529	0.00485889	2.31346
PFCIRM129_11215	88.6965	Dioxygenase	0.23004	-2.12004	0.0465142	1.33241
PFCIRM129_10195	96.8755	Transcriptional regulator	0.229752	-2.12185	0.035794	1.44619
PFCIRM129_08985	30.4822	Hypothetical protein	0.228265	-2.13122	0.0415735	1.38118
PFCIRM129_04260	287.344	DNA polymerase III alpha subunit	0.22472	-2.1538	0.0378521	1.42191
PFCIRM129_02065	15.789	Ferrous iron uptake protein A 9.a.8.1.x	0.209538	-2.25472	0.0222061	1.65353
PFCIRM129_04725	106.559	Hypothetical protein	0.207709	-2.26737	0.0320849	1.4937
PFCIRM129_05460	489.211	Surface protein with SLH domain	0.204455	-2.29014	0.0388219	1.41092
PFCIRM129_04925	12.884	Hypothetical protein	0.204376	-2.2907	0.0277812	1.55625
PFCIRM129_10690	9.166	Protein of unknown function	0.193442	-2.37003	0.048933	1.3104
PFCIRM129_05620	65.4691	MscS transporter, small conductance mechanosensitive ion channel	0.184926	-2.43498	0.0442375	1.35421
PFCIRM129_06895	73.9719	thiredoxine like membrane protein	0.17821	-2.48835	0.0238718	1.62211
PFCIRM129_10610	181.513	Phosphocarrier, HPr family	0.172112	-2.53858	0.0211905	1.67386
PFCIRM129_02565	36.2455	Hypothetical protein	0.16855	-2.56875	0.0394705	1.40373
PFCIRM129_00850	58.5524	Cation-transporting ATPase	0.165895	-2.59166	0.00535423	2.2713
PFCIRM129_02970	142.498	Hypothetical protein	0.164558	-2.60333	0.0156522	1.80542
PFCIRM129_00010	145.591	Argininosuccinate lyase (Arginosuccinase)	0.159281	-2.65035	0.00357751	2.44642
PFCIRM129_02590	36.8971	Hypothetical transmembrane protein	0.153123	-2.70724	0.0133257	1.87531
PFCIRM129_02910	44.2268	Hypothetical protein	0.149756	-2.73931	0.0393861	1.40466
PFCIRM129_10040	39.9232	Hypothetical protein	0.145354	-2.78236	0.0476906	1.32157
PFCIRM129_12235	1098.1	internaline A	0.143173	-2.80417	0.041237	1.38471
PFCIRM129_00040	20.5108	N-acetyl-gamma-glutamyl-phosphate reductase (AGPR) (N- acetyl-glutamate semialdehyde dehydrogenase) (NAGSA dehydrogenase)	0.12579	-2.99091	0.00244256	2.61215
PFCIRM129_03005	41.8204	Hypothetical protein	0.12402	-3.01135	0.0350284	1.45558
PFCIRM129_05445	69.2875	Transcriptional Regulator, TetR family	0.117417	-3.09029	0.0356487	1.44796
PFCIRM129_02960	83.486	Cold shock-like protein CspA	0.0975766	-3.35732	0.0306403	1.51371
PFCIRM129_00705	46.3689	Surface protein of unknown function	0.093231	-3.42305	0.0162407	1.78939
PFCIRM129_08670	192.045	cell-wall peptidases, NlpC/P60 family secreted protein	0.0716673	-3.80254	0.000453877	3.34306
PFCIRM129_03390	45.4963	Superfamily II RNA helicase	0.0619354	-4.01309	0.0188051	1.72572
PFCIRM129_06155	35.4	Hypothetical protein	0.0613946	-4.02574	0.0044445	2.35218
PFCIRM129_06085	371.736	Transcription-repair coupling factor	0.0597255	-4.06551	0.0043819	2.35834
PFCIRM129_01360	47.9803	NUDIX hydrolase	0.0556137	-4.16842	0.0120846	1.91777
PFCIRM129_11775	48.0011	Surface protein D with SLH domain	0.0383907	-4.7031	0.0197559	1.7043
PFCIRM129_00700	461.237	Surface layer protein B (S-layer protein B)	0.0292203	-5.09689	0.00902691	2.04446
PFCIRM129_11140	154.291	Type I restriction-modification system DNA methylase	0.0208807	-5.58168	0.00468663	2.32914
PFCIRM129_04135	15.2209	Uncharacterized ATPase related to the helicase subunit of the holliday junction resolvase	0.0176438	-5.8247	0.00568958	2.24492
PFCIRM129_09845	84.1515	Amino acid-binding ACT	7.17213	2.8424	0.0746165	1.12717
PFCIRM129_11850	17.9687	Hypothetical membrane protein	7.13228	2.83436	0.173632	0.76037
PFCIRM129_11695	34.1628	Hypothetical protein	6.62406	2.72772	0.0796618	1.09875
PFCIRM129_02640	9.696	Phage-related integrase (integrase)	6.59405	2.72116	0.0821193	1.08555
PFCIRM129_09480	46.8947	Protein of unknown function	6.32336	2.66069	0.077814	1.10894
PFCIRM129_04070	16.8657	Orotidine 5 -phosphate decarboxylase (OMP decarboxylase) (OMPDCase) (OMPdecase)	5.47948	2.45404	0.114292	0.941983
PFCIRM129_03950	21.5791	Putative zinc-containing alcohol dehydrogenase (Oxidoreductase)	5.47012	2.45157	0.123	0.910093
PFCIRM129_03555	7.9462	D-serine/D-alanine/glycine transporter	5.24075	2.38977	0.569521	0.24449
PFCIRM129_10425	43.8003	iolT3 (myo-inositol transporter iolT3)	4.9146	2.29708	0.312555	0.505073
PFCIRM129_00215	40.3545	Carboxylic ester hydrolase	4.78585	2.25878	0.13395	0.873057
PFCIRM129_03805	39.8408	Hypothetical protein	4.66237	2.22106	0.203569	0.691289
PFCIRM129_05895	27.0325	Exodeoxyribonuclease VII large subunit	4.55237	2.18662	0.179246	0.746551
PFCIRM129_00455	48.771	UBA/THIF-type NAD/FAD binding protein	4.32489	2.11266	0.0568761	1.24507
PFCIRM129_10595	29.2324	NUDIX hydrolase	4.23386	2.08197	0.21832	0.660906
PFCIRM129_03385	8.0776	Cof protein:HAD-superfamily hydrolase subfamily IIB	3.95278	1.98287	0.167507	0.775967
PFCIRM129_11485	170.352	UDP-N-acetylmuramate--L-alanine ligase (UDP-N- acetylmuramoyl-L-alanine synthetase)	3.68584	1.88199	0.0706464	1.15091
PFCIRM129_11815	151.894	Protein mrp homolog (ATP-binding protein)	3.67322	1.87704	0.128619	0.890695
PFCIRM129_01735	45.2745	ATPase	3.63105	1.86039	0.0679322	1.16792
PFCIRM129_06615	18.4018	Protein of unknown function	3.60491	1.84996	0.124552	0.90465
PFCIRM129_03830	44.8465	Transcriptional regulator, LacI family protein	3.6032	1.84928	0.0704417	1.15217
PFCIRM129_04730	200.266	Hypothetical protein	3.48468	1.80102	0.10691	0.970981
PFCIRM129_09895	20.7148	Hypothetical protein	3.47013	1.79499	0.200603	0.697662
PFCIRM129_08345	16.3718	SecE/Sec61-gamma subunit of protein translocation complex	3.42467	1.77596	0.164534	0.783745
PFCIRM129_06885	160.535	Folylpolyglutamate synthase (bifunctionnal enzyme)	3.40694	1.76848	0.0776371	1.10993
PFCIRM129_02440	52.7966	transcription regulator	3.37337	1.75419	0.117848	0.92868
PFCIRM129_06625	57.7709	Hypothetical secreted protein	3.36588	1.75099	0.0606157	1.21742
PFCIRM129_05300	48.8529	Short chain dehydrogenase	3.34855	1.74354	0.0665303	1.17698
PFCIRM129_08800	34.712	Cobalt transport protein CbiN	3.33176	1.73629	0.12686	0.896674
PFCIRM129_10400	56.7136	iolC (Myo-inositol catabolism iolC protein)	3.31513	1.72907	0.0857485	1.06677
PFCIRM129_03885	87.529	4-hydroxythreonine-4-phosphate dehydrogenase	3.30187	1.72328	0.20899	0.679874
PFCIRM129_09710	28.2095	transporter	3.28906	1.71767	0.162758	0.788457
PFCIRM129_11550	35.3184	Hypothetical membrane protein	3.27465	1.71134	0.196769	0.706043
PFCIRM129_04290	122.577	Tryptophan synthase beta chain (TrpB)	3.24625	1.69877	0.172214	0.763931
PFCIRM129_05865	17.0852	Abortive infection bacteriophage resistance protein Abi	3.08766	1.62651	0.0743722	1.12859
PFCIRM129_02465	22.0564	4-alpha-glucanotransferase (Amylomaltase) (Disproportionating enzyme) (D-enzyme)	3.07428	1.62025	0.20139	0.695962
PFCIRM129_04610	52.2181	Hypothetical protein	3.05597	1.61163	0.0765512	1.11605
PFCIRM129_09330	92.1262	Xylulokinase protein, Carbohydrate kinase	3.03459	1.6015	0.115572	0.937146
PFCIRM129_11860	52.1944	Lysine decarboxylase	3.02519	1.59703	0.165627	0.780868
PFCIRM129_01960	409.849	inositol-1-phosphate synthase	3.02001	1.59456	0.111638	0.952186
PFCIRM129_05480	35.0687	ABC transporter	2.87971	1.52593	0.228448	0.641212
PFCIRM129_09595	125.571	Protein of unknown function	2.86241	1.51723	0.0893038	1.04913
PFCIRM129_09415	77.0642	Stomatin/prohibitin homolog	2.8622	1.51713	0.171301	0.76624
PFCIRM129_05965	36.5564	Hypothetical protein	2.79881	1.48481	0.248616	0.604471
PFCIRM129_08975	13.0449	Hypothetical protein	2.76803	1.46886	0.19171	0.717356
PFCIRM129_01245%PFCIRM129_01250	154.421	MERGED=TRUE	2.76538	1.46748	0.11971	0.921869
PFCIRM129_03740	38.4872	dehydrogenase	2.73392	1.45097	0.126746	0.897064
PFCIRM129_00410	37.7435	glycine betaine/choline Binding protein of ABC transporter	2.73226	1.4501	0.171683	0.765273
PFCIRM129_11590	33.4231	Hypothetical protein	2.71317	1.43998	0.200379	0.698148
PFCIRM129_01080	11.7966	Glycerophosphoryl diester phosphodiesterase	2.69071	1.42799	0.117809	0.928821
PFCIRM129_01540	12.1646	ABC transporter, permease protein	2.66449	1.41386	0.342544	0.465284
PFCIRM129_08950	31.6584	Lysyl-tRNA synthetase	2.65812	1.41041	0.219235	0.65909
PFCIRM129_07210	38.2371	cobalt-precorrin-6A synthase [deacetylating] CbiD	2.64425	1.40286	0.160592	0.794275
PFCIRM129_06945	17.9994	Hypothetical membrane protein	2.61637	1.38756	0.353534	0.451569
PFCIRM129_09805	28.4004	PTS system, mannose/fructose/sorbose family, IIA component subfamily	2.60277	1.38005	0.228923	0.640312
PFCIRM129_10080	13.3729	Protein of unknown function FUZZYLOCATION=TRUE	2.59486	1.37565	0.0677264	1.16924
PFCIRM129_11755	46.3684	Hypothetical protein	2.56994	1.36173	0.18174	0.740549
PFCIRM129_06635	11.6461	Phosphate starvation-inducible protein PhoH-like protein	2.56257	1.35759	0.150075	0.823693
PFCIRM129_06005	24.34	NUDIX hydrolase	2.55656	1.35421	0.839416	0.0760229
PFCIRM129_04645%PFCIRM129_04650	21.1458	MERGED=TRUE	2.54974	1.35035	0.209986	0.67781
PFCIRM129_01170	40.6126	exonuclease of the beta-lactamase fold involved in RNA processing	2.51271	1.32925	0.452778	0.344114
PFCIRM129_08690	59.3057	Carboxylic ester hydrolase	2.51174	1.32869	0.187	0.72816
PFCIRM129_12350	295.507	Catalase	2.50219	1.32319	0.170416	0.768491
PFCIRM129_07055	218.861	Peptidyl-dipeptidase (Dipeptidyl carboxypeptidase)	2.4885	1.31527	0.0965868	1.01508
PFCIRM129_12045	10.343	sugar (xylose) phosphate isomerase/epimerase	2.47302	1.30627	0.167081	0.777072
PFCIRM129_07060	83.777	Galactose-1-phosphate uridylyltransferase (UDP-glucose---hexose-1-phosphate uridylyltransferase)	2.46943	1.30418	0.143382	0.843506
PFCIRM129_10345	60.845	Uroporphyrinogen decarboxylase	2.4429	1.2886	0.273412	0.563183
PFCIRM129_08595	35.1665	Protein of unknown function	2.42295	1.27677	0.200362	0.698184
PFCIRM129_09300	602.415	FAD-dependent pyridine nucleotide-disulphide oxidoreductase:4Fe-4S ferredoxin, iron-sulfur binding:Aromatic-ring hydroxylase	2.37675	1.24899	0.095903	1.01817
PFCIRM129_04505	46.3351	Transcriptional regulator, MerR	2.3528	1.23438	0.150376	0.822823
PFCIRM129_08365	39.7194	UDP-N-acetylenolpyruvoylglucosamine reductase (UDP-N- acetylmuramate dehydrogenase)	2.34169	1.22755	0.0695556	1.15767
PFCIRM129_11075	250.867	Elongation factor Ts (EF-Ts)	2.32535	1.21745	0.114042	0.942934
PFCIRM129_07155	39.0489	(glutamine amidotransferase) (adenosylcobyric acid synthase (glutamine-hydrolysing))	2.31594	1.2116	0.148159	0.829273
PFCIRM129_07050	361.533	oxidoreductase	2.30757	1.20637	0.109919	0.958929
PFCIRM129_08825	27.1985	Hypothetical transmembrane protein	2.30353	1.20385	0.172118	0.764173
PFCIRM129_08905	27.464	Adenosine deaminase (Adenosine aminohydrolase)	2.29195	1.19657	0.21612	0.665305
PFCIRM129_11510	52.0184	UDP-N-acetylmuramoyl-tripeptide--D-alanyl-D-alanine ligase (UDP- MurNAc-pentapeptide synthetase) (D-alanyl-D-alanine-adding enzyme)	2.28737	1.19369	0.0552774	1.25745
PFCIRM129_04385	279.562	DNA primase	2.2842	1.19169	0.110888	0.955116
PFCIRM129_10000	18.3836	Segregation and condensation protein A	2.27364	1.185	0.274658	0.561208
PFCIRM129_04900	76.0959	2-methylthioadenine synthetase MiaB protein	2.26936	1.18229	0.145376	0.837507
PFCIRM129_08080	55.1455	Hypothetical protein	2.26697	1.18077	0.556194	0.254774
PFCIRM129_07450	45.1669	TetR-family transcriptional regulator	2.26487	1.17943	0.167861	0.77505
PFCIRM129_05050	375.395	Alpha-glucan phosphorylase	2.24746	1.16829	0.116732	0.932808
PFCIRM129_06655	60.6846	Proline iminopeptidase	2.2411	1.16421	0.102059	0.991149
PFCIRM129_05940	150.575	Hypothetical protein	2.23434	1.15985	0.0621706	1.20641
PFCIRM129_04020	40.8817	Hypothetical protein	2.22419	1.15328	0.161377	0.792159
PFCIRM129_10160	64.4447	Cystathionine gamma-synthase ( O-succinylhomoserine (thiol)-lyase)	2.21998	1.15054	0.196547	0.706535
PFCIRM129_10010	78.2013	ATPase involved in cell division	2.20519	1.1409	0.14052	0.852263
PFCIRM129_01665	18.4934	D-serine/D-alanine/glycine transporter	2.20127	1.13834	0.188049	0.725729
PFCIRM129_10230	80.8845	L-asparaginase I	2.19774	1.13602	0.163554	0.78634
PFCIRM129_08220	135.062	30S ribosomal protein S19	2.18779	1.12947	0.140295	0.852956
PFCIRM129_01765	23.6045	Lsr2-like protein	2.18769	1.12941	0.356385	0.44808
PFCIRM129_04140	348.423	Aspartyl-tRNA synthetase (Aspartate--tRNA ligase) (AspRS)	2.17116	1.11847	0.0694109	1.15857
PFCIRM129_08585	48.1073	Deoxycytidylate deaminase (dCMP deaminase)	2.164	1.1137	0.084404	1.07364
PFCIRM129_10365	141.101	Dihydroxy-acid dehydratase	2.15997	1.11101	0.0720063	1.14263
PFCIRM129_09800	62.0844	transcriptional regulator	2.15033	1.10456	0.104431	0.981169
PFCIRM129_11235	10.2309	Transcriptional regulator	2.14419	1.10043	0.131821	0.880014
PFCIRM129_04310	22.3571	Hypothetical protein	2.12904	1.0902	0.161129	0.792827
PFCIRM129_07390	31.1094	Hypothetical protein	2.12782	1.08938	0.217335	0.66287
PFCIRM129_03265	55.3643	Quinolinate synthetase A	2.10547	1.07414	0.0606621	1.21708
PFCIRM129_01350	173.234	Protein of unknown function	2.10514	1.07392	0.148261	0.828972
PFCIRM129_08705	60.9759	Phosphoribosylformylglycinamidine cyclo-ligase	2.10356	1.07283	0.503852	0.297697
PFCIRM129_07150	46.4673	UDP-N-acetylmuramyl tripeptide synthase (Mur ligase)	2.09689	1.06825	0.297113	0.527078
PFCIRM129_08780	150.259	6-phosphogluconate dehydrogenase, decarboxylating	2.0938	1.06613	0.166344	0.778993
PFCIRM129_07665	29.0104	5 -phosphoribosylglycinamide formyltransferase (phosphoribosylglycinamide formyltransferase)	2.09369	1.06604	0.0869518	1.06072
PFCIRM129_04995	25.2379	3-isopropylmalate dehydratase large subunit (Isopropylmalate isomerase) (Alpha-IPM isomerase) (IPMI)	2.09191	1.06482	0.124245	0.905723
PFCIRM129_11050	62.3001	1-deoxy-D-xylulose 5-phosphate reductoisomerase (DXP reductoisomerase) (1-deoxyxylulose-5-phosphate reductoisomerase) (2-C- methyl-D-erythritol 4-phosphate synthase)	2.08415	1.05946	0.134288	0.871963
PFCIRM129_05615	313.938	tRNA nucleotidyltransferase PcnB	2.07444	1.05272	0.132032	0.879322
PFCIRM129_08205	100.707	50S ribosomal protein L16	2.07232	1.05125	0.169371	0.771161
PFCIRM129_10120	119.365	drug exporters of the RND superfamily	2.06935	1.04918	0.330727	0.480531
PFCIRM129_01075	59.4016	Shikimate 5-dehydrogenase	2.06854	1.04861	0.118076	0.927839
PFCIRM129_01200	255.017	Seryl-tRNA synthetase	2.06496	1.04611	0.0589603	1.22944
PFCIRM129_11335	63.471	ATPase	2.06336	1.045	0.117087	0.93149
PFCIRM129_02310	68.4903	Histidine triad (HIT) protein	2.06333	1.04497	0.160108	0.795588
PFCIRM129_10015	8.9906	Site-specific recombinase	2.04938	1.03519	0.297529	0.52647
PFCIRM129_09370	20.1766	Protein of unknown function	2.03942	1.02816	0.253697	0.595685
PFCIRM129_01475	125.8	rRNA (guanine-N2-)-methyltransferase	2.0336	1.02404	0.136173	0.86591
PFCIRM129_08710	122.09	Amidophosphoribosyltransferase	2.03235	1.02315	0.09979	1.00091
PFCIRM129_11070	116.955	Uridylate kinase PyrH	2.02515	1.01803	0.0652704	1.18528
PFCIRM129_11170	46.3571	3-oxoacyl-[acyl-carrier protein] reductase	2.01856	1.01333	0.266048	0.57504
PFCIRM129_11035	500.565	Prolyl-tRNA synthetase (Proline--tRNA ligase) (ProRS)	2.01736	1.01247	0.292381	0.53405
PFCIRM129_05945	42.4757	Hypothetical membrane protein	2.01437	1.01033	0.0824507	1.08381
PFCIRM129_06675	15.713	metallophosphoesterase	2.01136	1.00817	0.143186	0.844099
PFCIRM129_04030	54.091	Ribulose-phosphate 3-epimerase	2.00917	1.0066	0.132489	0.877819
PFCIRM129_07275	47.7572	Glutamate racemase	1.99995	0.999965	0.169038	0.772014
PFCIRM129_01930	10.9979	NUDIX hydrolase NTP pyrophosphohydrolases including oxidative damage repair enzymes	1.99561	0.996829	0.362905	0.440208
PFCIRM129_10800	40.954	Hypothetical membrane protein	1.99392	0.99561	0.28364	0.547232
PFCIRM129_04315	213.777	Glutaminyl-tRNA synthetase	1.99343	0.995256	0.0725074	1.13962
PFCIRM129_09120	177.883	Lysyl-tRNA synthetase	1.9933	0.995159	0.182302	0.739208
PFCIRM129_07135	15.1112	Metal dependent phosphohydrolase	1.99319	0.995078	0.229249	0.639692
PFCIRM129_08510	325.23	NADH-quinone oxidoreductase chain D (EC 1.6.99.5) (NADH dehydrogenase I, chain D)	1.97869	0.984547	0.167156	0.776878
PFCIRM129_00090	28.856	Hypothetical protein	1.97575	0.982399	0.0655718	1.18328
PFCIRM129_01870	85.4567	phosphoglycerate mutase/Fructose-2,6-bisphosphatase	1.97466	0.981603	0.204965	0.688321
PFCIRM129_10865	151.569	protein of unknown function	1.97099	0.97892	0.24687	0.607532
PFCIRM129_10315	13.9905	HemR	1.9654	0.974825	0.242189	0.615846
PFCIRM129_03625	137.722	Glucose-1-phosphate thymidylyltransferase	1.96072	0.971381	0.223916	0.649915
PFCIRM129_07215	199.026	CysG/CbiX	1.94778	0.961832	0.140383	0.852686
PFCIRM129_12025	122.998	Carboxylic ester hydrolase	1.94654	0.960909	0.196549	0.706529
PFCIRM129_03795	12.4769	Helicase (SNF2-related protein)	1.94503	0.959796	0.536431	0.270486
PFCIRM129_03975	120.48	GTP binding protein	1.94476	0.95959	0.138921	0.857231
PFCIRM129_11730	226.564	Glutamine synthetase	1.9414	0.957099	0.153327	0.814381
PFCIRM129_07785	52.6036	ribulokinase	1.93331	0.95107	0.252568	0.597622
PFCIRM129_00020	22.9011	Arginine repressor, ArgR	1.92627	0.945807	0.892359	0.0494606
PFCIRM129_07245	234.278	Kinase ArgK	1.92372	0.943901	0.0909527	1.04118
PFCIRM129_02550	21.228	Heat shock protein 20 3 (20 kDa chaperone 3)	1.92154	0.942266	0.136894	0.863616
PFCIRM129_06690	108.197	Heat-inducible transcription repressor hrcA	1.9145	0.936964	0.0947186	1.02356
PFCIRM129_05980	13.9203	Hypothetical protein	1.91164	0.934815	0.243243	0.61396
PFCIRM129_08750	86.5341	Phosphoribosylformylglycinamidine synthase II (FGAM synthase II)	1.90816	0.932179	0.0978249	1.00955
PFCIRM129_08125	136.897	Coenzyme F420-dependent N5,N10-methylene tetrahydromethanopterin reductase	1.90765	0.931798	0.197191	0.705113
PFCIRM129_09095	79.653	Hypothetical protein	1.90619	0.930691	0.168288	0.773946
PFCIRM129_07605	52.2324	Ribonuclease H	1.90539	0.930083	0.361233	0.442213
PFCIRM129_10310	203.469	Glutamate-1-semialdehyde 2,1-aminomutase (GSA) (Glutamate-1-semialdehyde aminotransferase)(GSA-AT)	1.89603	0.922984	0.0798428	1.09776
PFCIRM129_06065	19.8143	Hypothetical protein	1.89026	0.918585	0.278538	0.555116
PFCIRM129_07365	212.241	Hypothetical protein	1.88512	0.914656	0.151402	0.819869
PFCIRM129_10190	140.325	L-lactate permease	1.87724	0.908614	0.194152	0.711859
PFCIRM129_02715	22.862	Hypothetical protein	1.87637	0.907944	0.288862	0.539309
PFCIRM129_01405	142.128	Starvation-inducible DNA-binding protein	1.87605	0.907698	0.51159	0.291078
PFCIRM129_11015	574.915	Translation initiation factor IF-2	1.86923	0.902445	0.055759	1.25369
PFCIRM129_08025	13.1327	Resuscitation-promoting factor	1.86588	0.899855	0.275152	0.560427
PFCIRM129_00005	294.664	Tyrosyl-tRNA synthetase (Tyrosine--tRNA ligase) (TyrRS)	1.85865	0.894257	0.0608764	1.21555
PFCIRM129_10275	9.0859	Regulatory protein	1.85795	0.893714	0.259064	0.586593
PFCIRM129_04720	44.263	Protein of unknown function	1.8448	0.883467	0.241108	0.617788
PFCIRM129_05385	53.7125	ribose-phosphate pyrophosphokinase (RPPK) (Phosphoribosyl pyrophosphate synthetase) (P-Rib-PP synthetase) (PRPP synthetase)	1.84371	0.882611	0.552731	0.257487
PFCIRM129_10270	351.233	phosphoglycerate mutase	1.83954	0.879343	0.0778968	1.10848
PFCIRM129_10755	203.848	Phosphoribosylaminoimidazole-succinocarboxamide synthase	1.83773	0.877922	0.077383	1.11135
PFCIRM129_07710	106.215	Regulatory protein, LuxR:Response regulator receiver	1.83608	0.876627	0.101029	0.995554
PFCIRM129_08240	203.673	50S ribosomal protein L3	1.83568	0.876317	0.0564439	1.24838
PFCIRM129_07195	26.2394	Precorrin 8 decarboxylase CbiT	1.83311	0.874292	0.157102	0.803819
PFCIRM129_02875	150.26	Zn-dependant peptidase	1.82544	0.868241	0.0785687	1.10475
PFCIRM129_05465	17.0366	Hypothetical protein	1.81575	0.860569	0.302663	0.51904
PFCIRM129_08325	57.5797	Lipoyltransferase (Lipoyl-[acyl-carrier-protein]-protein- N-lipoyltransferase) (Lipoate-protein ligase B)	1.81533	0.860229	0.0864962	1.063
PFCIRM129_06720	11.3941	30S Ribosomal protein S20p	1.81378	0.858998	0.218541	0.660466
PFCIRM129_04760	245.024	DNA gyrase subunit B	1.8014	0.84912	0.186985	0.728193
PFCIRM129_04595	185.238	Hypothetical protein	1.79264	0.842089	0.109224	0.961683
PFCIRM129_12120	56.8257	Aminotransferase, class I and II (Aspartate/tyrosine/aromatic aminotransferase, transaminase A)	1.78111	0.832773	0.2647	0.577246
PFCIRM129_11340	46.4087	UvrABC system protein C (Protein uvrC) (Excinuclease ABC subunit C)	1.7795	0.831468	0.200096	0.698761
PFCIRM129_06950	567.806	Trigger factor (TF)	1.77846	0.830627	0.10036	0.998438
PFCIRM129_06750	212.248	NAD-dependent malic enzyme (NAD-ME) (Malate dehydrogenase)	1.77786	0.83014	0.36563	0.436959
PFCIRM129_05855	58.5885	Protein of unknown function	1.77674	0.829229	0.226703	0.644544
PFCIRM129_08930	78.3983	Acyl-CoA dehydrogenase	1.77385	0.826881	0.194637	0.710775
PFCIRM129_12255	27.7705	Alpha-amylase	1.76978	0.823573	0.279347	0.553856
PFCIRM129_08695	45.3862	Hypothetical protein	1.76918	0.823084	0.206528	0.685021
PFCIRM129_00025	85.9599	Acetylornithine and succinylornithine aminotransferase (ACOAT)	1.76624	0.820679	0.189652	0.722042
PFCIRM129_09990	79.6462	Pseudouridine synthase	1.76492	0.819604	0.191584	0.71764
PFCIRM129_07940	138.431	Phosphoglucosamine mutase	1.76394	0.818798	0.0958726	1.01831
PFCIRM129_04420	68.4228	Trehalose-phosphatase (Trehalose 6-phosphate phosphatase)	1.76237	0.817521	0.346582	0.460194
PFCIRM129_01130	48.749	NADPH:quinone reductase and related Zn-dependent oxidoreductases	1.7594	0.81508	0.28327	0.547799
PFCIRM129_10545	30.5028	multicopper oxidase	1.75415	0.810771	0.1159	0.935915
PFCIRM129_07140	119.722	UvrA, Excinuclease ATPase subunit	1.74679	0.804705	0.19568	0.708453
PFCIRM129_04605	38.4612	YbaK / prolyl-tRNA synthetases	1.74399	0.802393	0.0621888	1.20629
PFCIRM129_01145	112.955	Silent information regulator protein Sir2 /NAD-dependent deacetylase	1.73891	0.798185	0.0903602	1.04402
PFCIRM129_08440	313.753	Metalloprotease (Peptidase family M13)	1.73647	0.796162	0.154501	0.81107
PFCIRM129_01365	45.7354	Carbohydrate kinase, PfkB	1.72296	0.784886	0.263519	0.579188
PFCIRM129_07640	397.724	Putative isocitrate/isopropylmalate dehydrogenase	1.71825	0.780938	0.106501	0.972647
PFCIRM129_02210	9.9224	Protein of unknown function FUZZYLOCATION=TRUE	1.71605	0.779088	0.219536	0.658493
PFCIRM129_10980	565.039	Polyribonucleotide nucleotidyltransferase (Polynucleotide phosphorylase) (PNPase) (Guanosine pentaphosphate synthetase)	1.71445	0.777749	0.0986623	1.00585
PFCIRM129_11045	343.578	4-hydroxy-3-methylbut-2-en-1-yl diphosphate synthase (1- hydroxy-2-methyl-2-(E)-butenyl 4-diphosphate synthase)	1.71251	0.776108	0.0846307	1.07247
PFCIRM129_08300	876.201	DNA-directed RNA polymerase beta chain (RNAP beta subunit) (Transcriptase beta chain) (RNA polymerase subunit beta)	1.71154	0.775291	0.0731316	1.13589
PFCIRM129_11950	54.0344	Hypothetical protein	1.70825	0.772516	0.288778	0.539436
PFCIRM129_06915	145.114	Threonine synthase (O-phospho-L-homoserine phosphate-lyase (adding water;L-threonine-forming))	1.70733	0.771745	0.168866	0.772459
PFCIRM129_01425	60.4147	pyrophosphatase PpaX	1.70553	0.770217	0.232618	0.633357
PFCIRM129_11725	112.203	ABC transporter	1.70451	0.769356	0.184428	0.734173
PFCIRM129_09765	107.555	UDP-N-acetylglucosamine 1-carboxyvinyltransferase (Enoylpyruvate transferase)	1.69855	0.764302	0.132495	0.8778
PFCIRM129_05860	25.5773	Protein of unknown function	1.69594	0.762081	0.30196	0.520051
PFCIRM129_03425	196.973	Ketol-acid reductoisomerase (Acetohydroxy-acid isomeroreductase) (Alpha-keto-beta-hydroxylacil reductoisomerase)	1.69374	0.760215	0.0516524	1.28691
PFCIRM129_11880	85.2298	aminotransferase	1.69228	0.758966	0.404939	0.392611
PFCIRM129_09740	338.837	dolichyl-phosphate beta-D-mannosyltransferase	1.69135	0.758176	0.0710057	1.14871
PFCIRM129_05475	210.132	DNA polymerase III, beta chain	1.68372	0.751656	0.219095	0.659367
PFCIRM129_05250	191.805	2-dehydropantoate 2-reductase	1.68325	0.751249	0.271256	0.566621
PFCIRM129_08235	231.547	50S ribosomal protein L4	1.67685	0.745753	0.0705526	1.15149
PFCIRM129_01500	996.588	Pyruvate phosphate dikinase	1.67506	0.74421	0.140891	0.851116
PFCIRM129_04785	18.2076	Protein of unknown function	1.67236	0.741888	0.209713	0.678375
PFCIRM129_09815	81.6382	Probable dipeptidase pepE	1.67199	0.741564	0.301153	0.521212
PFCIRM129_06355	1012.59	Chaperone clpB 2 (ATP-dependent Clp protease B2) (Clp chaperone)	1.67195	0.741532	0.163484	0.786526
PFCIRM129_00110	200.496	Cysteine--tRNA ligase	1.67184	0.741438	0.154754	0.810357
PFCIRM129_11670	94.1339	Inosine-5 -monophosphate dehydrogenase (IMP dehydrogenase) (IMPDH) (IMPD) / GMP reductase	1.67144	0.741088	0.138964	0.857097
PFCIRM129_00160	59.9908	Tryptophan synthase beta subunit	1.66601	0.736393	0.222333	0.652996
PFCIRM129_04215	118.303	GCN5-related N-acetyltransferase	1.66471	0.73527	0.247733	0.606016
PFCIRM129_07420	48.8746	Phosphoribosylaminoimidazole carboxylase catalytic subunit	1.65961	0.730842	0.152396	0.817026
PFCIRM129_10395	173.12	GntR-family protein transcriptional regulator	1.65627	0.727937	0.121251	0.916315
PFCIRM129_11555	78.15	DNA-directed DNA polymerase	1.65097	0.723314	0.169331	0.771263
PFCIRM129_02820	143.429	D-3-phosphoglycerate dehydrogenase / erythronate 4-phosphate dehydrogenase	1.64712	0.719948	0.164744	0.78319
PFCIRM129_04620	46.9376	Deoxyxylulose-5-phosphate synthase	1.64379	0.71703	0.191669	0.717449
PFCIRM129_04325	101.039	ABC transporter substrate-binding protein	1.64352	0.716786	0.0686837	1.16315
PFCIRM129_09455	111.574	Restriction endonuclease PvuRts1 I	1.6396	0.713346	0.183173	0.737138
PFCIRM129_05885	16.179	4-hydroxy-3-methylbut-2-enyl diphosphate reductase	1.63083	0.705603	0.0513573	1.2894
PFCIRM129_07625	48.1112	Hypothetical protein	1.62787	0.702986	0.108365	0.96511
PFCIRM129_01780	814.973	chaperone clpC (Clp-family ATP-binding protease) (ATP-dependent Clp protease ATP-binding subunit)	1.62746	0.702621	0.143223	0.843986
PFCIRM129_08555	95.6524	Menaquinone biosynthesis methyltransferase ubiE	1.61851	0.694668	0.295701	0.529147
PFCIRM129_05125	99.0835	Cobalamin adenosyltransferase	1.61654	0.692905	0.159908	0.796131
PFCIRM129_11370	237.916	UvrABC system protein A (UvrA protein) (Excinuclease ABC subunit A)	1.61613	0.692547	0.231842	0.634808
PFCIRM129_05685	247.38	Citrate synthase	1.61148	0.68839	0.142232	0.847002
PFCIRM129_01595	20.0398	Protein of unknown function	1.60972	0.686812	0.184203	0.734703
PFCIRM129_07040	88.4479	long-chain fatty-acid CoA ligase (AMP-binding enzyme) ( long-chain-fatty-acid---CoA ligase)	1.60746	0.684779	0.141991	0.84774
PFCIRM129_06130	117.139	Regulatory protein, TetR	1.60743	0.68476	0.114385	0.941632
PFCIRM129_10360	290.006	Asparagine synthase (Glutamine-hydrolyzing)	1.60715	0.684509	0.101908	0.991791
PFCIRM129_02740	115.895	Sensory transduction histidine kinase	1.60691	0.684289	0.150869	0.821401
PFCIRM129_02095	26.7255	Penicillin-binding protein	1.60615	0.683611	0.0668089	1.17517
PFCIRM129_00730	134.112	Protein of unknown function	1.60578	0.683275	0.151677	0.819082
PFCIRM129_09375	47.744	Protein of unknown function	1.60578	0.683271	0.212161	0.673335
PFCIRM129_07295	292.414	Naphthoate synthase (Dihydroxynaphthoic acid synthetase)	1.60559	0.683108	0.180723	0.742986
PFCIRM129_04470	44.6048	Hypothetical protein	1.60064	0.678652	0.247968	0.605604
PFCIRM129_01085	75.0037	Short chain dehydrogenase	1.59759	0.675897	0.0765887	1.11584
PFCIRM129_11365	122.525	Acetyltransferase	1.59488	0.673449	0.167722	0.775411
PFCIRM129_10600	32.8097	Ribosome-associated heat shock protein implicated in the recycling of the 50S subunit (S4 paralog)	1.59333	0.672044	0.333931	0.476344
PFCIRM129_04340	86.3178	Hypothetical protein	1.5916	0.670477	0.134751	0.870467
PFCIRM129_02030	53.6459	Hypothetical protein	1.59097	0.669908	0.313207	0.504169
PFCIRM129_04390	32.9168	Phosphomethylpyrimidine kinase	1.59096	0.669898	0.104189	0.982179
PFCIRM129_08275	460.49	Elongation factor Tu	1.59043	0.669413	0.0586316	1.23187
PFCIRM129_11585	92.5237	Farnesyltranstransferase / Geranylgeranyl pyrophosphate synthase	1.58868	0.667825	0.30232	0.519533
PFCIRM129_10810	57.8856	fructokinase	1.58713	0.666422	0.338196	0.470832
PFCIRM129_06505	131.143	Cold shock protein CspB	1.58464	0.664159	0.068865	1.162
PFCIRM129_03750	594.92	Phosphate acetyltransferase	1.58428	0.663829	0.201067	0.69666
PFCIRM129_03195	44.7806	ChlD, Mg-chelatase subunit ChlD	1.58265	0.662338	0.213973	0.669641
PFCIRM129_04165	397.279	Hypothetical protein	1.58091	0.660755	0.0951129	1.02176
PFCIRM129_00095	252.588	ATP phosphoribosyltransferase	1.57497	0.65532	0.116482	0.933741
PFCIRM129_03440	607.34	DNA gyrase subunit A	1.5735	0.653978	0.220593	0.656408
PFCIRM129_06475	91.2726	Iron-dependent repressor	1.56957	0.650372	0.0996073	1.00171
PFCIRM129_01445	287.041	Hypothetical protein	1.5592	0.640807	0.172179	0.764021
PFCIRM129_02090	100.247	Serine/threonine protein kinase	1.55839	0.640056	0.308761	0.510377
PFCIRM129_04125	580.753	Alanyl-tRNA synthetase (Alanine--tRNA ligase) (AlaRS)	1.55538	0.637267	0.0928078	1.03242
PFCIRM129_10590	37.5239	Putative endonuclease III	1.55312	0.635168	0.0847835	1.07169
PFCIRM129_05075	227.367	1,4-alpha-glucan branching enzyme (Glycogen branching enzyme) (BE) (1,4-alpha-D-glucan:1,4-alpha-D-glucan 6-glucosyl- transferase)	1.55155	0.633714	0.236243	0.626641
PFCIRM129_07375	242.649	Phosphomannomutase (PMM)	1.5507	0.632917	0.19184	0.717061
PFCIRM129_11825	76.0629	Dihydrodipicolinate synthase	1.55048	0.632715	0.132907	0.876453
PFCIRM129_07010	114.942	Hypothetical protein	1.54955	0.631853	0.208323	0.681263
PFCIRM129_01705	57.2756	Hypothetical protein	1.54923	0.631552	0.261941	0.581797
PFCIRM129_06115	265.693	UDP-N-acetylglucosamine pyrophosphorylase	1.54716	0.62962	0.265877	0.575318
PFCIRM129_10745	63.7157	Phosphoribosylformylglycinamidine synthase 1 (Phosphoribosylformylglycinamidine synthase I) (FGAM synthase I)	1.54666	0.629155	0.183692	0.735909
PFCIRM129_04185	202.149	Protein-export membrane protein secD	1.54483	0.627447	0.218325	0.660896
PFCIRM129_02695	115.794	Homoserine dehydrogenase	1.54368	0.626371	0.125886	0.900024
PFCIRM129_08155	130.292	Ribosomal protein L18	1.5417	0.624518	0.134596	0.870969
PFCIRM129_03690	251.107	UDP-galactopyranose mutase	1.54059	0.623486	0.228361	0.641377
PFCIRM129_04265	25.669	Hypothetical protein	1.53863	0.621644	0.088584	1.05264
PFCIRM129_04540	9.8625	Phosphatidylinositol alpha-mannosyltransferase (glycosyltransferase)	1.53831	0.621342	0.300612	0.521993
PFCIRM129_09055	37.6025	Hypothetical protein	1.5318	0.615229	0.302407	0.519408
PFCIRM129_04700	120.433	Trk system potassium uptake protein TrkA	1.53121	0.614674	0.194775	0.710467
PFCIRM129_05350	221.169	Aldose 1-epimerase	1.52967	0.613223	0.138668	0.858023
PFCIRM129_10885	37.8203	HTH-type transcriptional regulator pksA	1.52736	0.611044	0.365517	0.437092
PFCIRM129_06060	104.727	Hypothetical protein	1.52322	0.607121	0.0564607	1.24825
PFCIRM129_09180	23.7894	MarR, Transcriptional regulators	1.52279	0.606719	0.167698	0.775473
PFCIRM129_03050	42.6486	SmpB SsrA-binding protein	1.51966	0.603745	0.153445	0.814048
PFCIRM129_10445	268.477	Fructose-bisphosphate aldolase class II	1.51904	0.603159	0.221854	0.653933
PFCIRM129_11750	109.136	Glutamate-ammonia-ligase adenylyltransferase ([Glutamate--ammonia-ligase] adenylyltransferase) (Glutamine- synthetase adenylyltransferase) (ATase)	1.51765	0.60184	0.405345	0.392175
PFCIRM129_06805	140.531	Probable nicotinate-nucleotide adenylyltransferase	1.51738	0.601583	0.123774	0.907372
PFCIRM129_04755	179.679	2-dehydropantoate 2-reductase	1.51704	0.601256	0.304532	0.516367
PFCIRM129_00990	53.1169	Acetylornithine deacetylase/Succinyl-diaminopimelate desuccinylase related deacylase	1.51079	0.595302	0.270171	0.568361
PFCIRM129_10220%PFCIRM129_10225	74.3764	MERGED=TRUE	1.50903	0.593621	0.287938	0.540701
PFCIRM129_04235	77.674	Histidinol-phosphate aminotransferase (Imidazole acetol- phosphate transaminase)	1.50819	0.592823	0.352293	0.453096
PFCIRM129_00375	91.9062	Carboxypeptidase	1.50735	0.592015	0.231344	0.635741
PFCIRM129_03075	233.927	Peptide chain release factor 2 (RF-2)	1.50698	0.59166	0.295666	0.529198
PFCIRM129_10770	150.525	Phosphoribosylamine-glycine ligase	1.5055	0.590244	0.26607	0.575005
PFCIRM129_04145	274.939	Hypothetical protein	1.50354	0.58836	0.139939	0.854061
PFCIRM129_04025	326.593	Aminopeptidase C (Bleomycin hydrolase)	1.50352	0.588347	0.21419	0.669202
PFCIRM129_00820	26.4238	NADH-dependent flavin oxidoreductase	1.5009	0.585828	0.0539769	1.26779
PFCIRM129_00775	61.0774	Iron dependent repressor	1.50087	0.585798	0.418604	0.378197
PFCIRM129_04455	83.1468	CobU Bifunctional cobalamin biosynthesis pyrophosphate enzyme	1.49967	0.584645	0.246536	0.60812
PFCIRM129_09665	14.7139	conjugative transfer gene complex protein PSEUDO=TRUE	1.49958	0.584555	0.306322	0.513822
PFCIRM129_00395	17.0215	Membrane protease subunits, stomatin/prohibitin homologs (Membrane protease subunit, stomatin/prohibitin homolog)	1.49386	0.579048	0.330575	0.480731
PFCIRM129_03275	28.9169	Nicotinate-nucleotide pyrophosphorylase [carboxylating] (nicotinate-nucleotide:diphosphate phospho-alpha-D-ribosyltransferase(carboxylating))	1.49323	0.578437	0.0681899	1.16628
PFCIRM129_11720	80.3638	Hypothetical protein	1.49066	0.575952	0.215112	0.667335
PFCIRM129_07545	191.434	zinc-binding dehydrogenase	1.48621	0.571639	0.304853	0.515909
PFCIRM129_05200	88.2679	Methylase	1.48573	0.571173	0.282894	0.548376
PFCIRM129_06705	23.1817	Coproporphyrinogen oxidase / Oxygen-independent coproporphyrinogen III oxidase	1.48412	0.569605	0.344771	0.46247
PFCIRM129_01580	40.3173	Hydroxyethylthiazole kinase	1.48394	0.569432	0.248083	0.605402
PFCIRM129_07660	204.352	Phosphoribosylaminoimidazolecarboxamide formyltransferase (AICAR transformylase)	1.4822	0.567736	0.283416	0.547576
PFCIRM129_01355	516.284	Protein of unknown function	1.48031	0.565898	0.42612	0.370469
PFCIRM129_06150	72.1181	Methylase	1.4793	0.564912	0.395986	0.402321
PFCIRM129_10525	31.1564	Inosine/uridine-preferring nucleoside hydrolase (purine nucleosidase)	1.47466	0.560382	0.505058	0.296659
PFCIRM129_04240	172.41	Histidinol dehydrogenase (HDH)	1.47243	0.558201	0.0844918	1.07319
PFCIRM129_01440	451.526	Coenzyme A transferase (Putative succinyl-CoA or butyryl-CoA:coenzyme A transferase)	1.46759	0.553454	0.207449	0.683089
PFCIRM129_05550	72.3022	Methyltransferase gidB (Glucose-inhibited division protein B)	1.46673	0.552606	0.107083	0.970279
PFCIRM129_02985	261.15	DEAD/DEAH box helicase domain protein	1.46036	0.546319	0.151747	0.818879
PFCIRM129_05595	43.0422	phosphoglycerate mutase/fructose-2,6-bisphosphatase	1.46034	0.546301	0.265607	0.575761
PFCIRM129_01985	38.1223	Hypothetical protein	1.45902	0.545	0.265859	0.575348
PFCIRM129_09775	128.464	Leucine-, isoleucine-, valine-, threonine-, and alanine-binding protein [Precursor] (LIVAT-BP)	1.45749	0.543489	0.0761501	1.11833
PFCIRM129_03170	78.4359	3-oxoacyl-[acyl-carrier-protein] synthase ( Beta-ketoacyl-ACP synthase)	1.45743	0.543428	0.416605	0.380275
PFCIRM129_11400	73.286	Uridine phosphorylase	1.45499	0.541013	0.242508	0.615274
PFCIRM129_09695	92.8638	S-ribosylhomocysteine lyase (Autoinducer-2 production protein luxS) (AI-2 synthesis protein)	1.45238	0.538422	0.193791	0.712666
PFCIRM129_07205	111.149	Precorrin 8X methylmutase CbiC	1.44624	0.532304	0.15428	0.811689
PFCIRM129_00865	77.468	Hypothetical protein	1.44617	0.532241	0.227064	0.643851
PFCIRM129_08765	121.821	Chaperone protein dnaJ 2 (DnaJ2 protein) (Heat shock protein 40 2)	1.4457	0.531771	0.178038	0.749488
PFCIRM129_11945	152.959	Alanine racemase	1.44512	0.531194	0.204484	0.689341
PFCIRM129_05165	123.032	ATP synthase B chain (F0F1 ATP synthase subunit B)	1.44281	0.528885	0.175063	0.756806
PFCIRM129_11870	61.7157	2,3,4,5-tetrahydropyridine-2,6-dicarboxylate N-succinyltransferase	1.44206	0.528128	0.1755	0.755723
PFCIRM129_02770	108.814	3-phosphoshikimate 1-carboxyvinyltransferase (phosphoenolpyruvate:3-phosphoshikimate5-O-(1-carboxyvinyl)-transferase) (EPSP synthase)	1.43918	0.525248	0.277269	0.557099
PFCIRM129_05245	173.767	Transcriptional regulator, RpiR family	1.43816	0.524228	0.288297	0.54016
PFCIRM129_00135	12.9602	Hypothetical protein	1.43754	0.523606	0.351559	0.454002
PFCIRM129_10100	630.189	60 kDa chaperonin 2 (Protein Cpn60 2) (groEL protein 2) (Heat shock protein 60 2)	1.43675	0.522809	0.217425	0.66269
PFCIRM129_05105	478.991	Hypothetical protein	1.43521	0.52126	0.166087	0.779665
PFCIRM129_10390	248.699	Transaldolase 2	1.43111	0.517137	0.295546	0.529375
PFCIRM129_00340%PFCIRM129_00345	241.777	MERGED=TRUE	1.43019	0.516205	0.372822	0.428498
PFCIRM129_09645	35.0101	Protein of unknown function	1.42972	0.515733	0.183295	0.73685
PFCIRM129_03020	707.196	Preprotein translocase SecA subunit	1.42916	0.515164	0.40382	0.393812
PFCIRM129_08315	387.535	50S ribosomal protein L10	1.42745	0.51344	0.0967764	1.01423
PFCIRM129_04170	159.553	GTP pyrophosphokinase	1.42727	0.513258	0.118426	0.926551
PFCIRM129_03095	224.94	4-aminobutyrate aminotransferase	1.42401	0.509955	0.140226	0.853171
PFCIRM129_01875	219.489	Pyridine nucleotide-disulphide oxidoreductase	1.42362	0.509565	0.257894	0.588559
PFCIRM129_11865	63.0448	Succinyl-diaminopimelate desuccinylase / Acetylornithine deacetylase	1.42303	0.508967	0.293552	0.532316
PFCIRM129_10740	31.7722	Hypothetical protein	1.42291	0.508848	0.0507064	1.29494
PFCIRM129_11705	68.6865	Glycine cleavage system T protein, aminomethyltransferase	1.42137	0.507279	0.152854	0.815725
PFCIRM129_04695	50.4342	Amino acid permease	1.41987	0.505754	0.2	0.69897
PFCIRM129_03155	113.864	Carboxylic ester hydrolase	1.41944	0.505319	0.0735644	1.13333
PFCIRM129_03110	10.008	Carbon-nitrogen hydrolase	1.41719	0.503029	0.335057	0.474882
PFCIRM129_07310	40.8622	Isochorismate synthetase (enterochelin biosynthesis)	1.41605	0.501869	0.202123	0.694385
PFCIRM129_00045	118.325	Aspartate aminotransferase	1.4144	0.500185	0.235467	0.62807
PFCIRM129_09295	1355.7	Pyruvate synthase/Pyruvate-flavodoxin oxidoreductase	1.4143	0.500086	0.30802	0.511421
PFCIRM129_04490	439.197	Glycine dehydrogenase [decarboxylating] (Glycine decarboxylase) (Glycine cleavage system P-protein)	1.41359	0.499365	0.143402	0.843445
PFCIRM129_12125	104.147	Hypothetical protein	1.41202	0.497764	0.261384	0.582722
PFCIRM129_07825	234.48	Inosine-5 -monophosphate dehydrogenase (IMP dehydrogenase) (IMPDH) (IMPD) / GMP reductase	1.41009	0.495792	0.310631	0.507756
PFCIRM129_08575	22.344	Protein of unknown function	1.40528	0.490853	0.206967	0.684098
PFCIRM129_10065	42.2163	Phosphatase	1.40441	0.489959	0.291866	0.534816
PFCIRM129_07500	23.6505	NUDIX hydrolase	1.40411	0.489655	0.298904	0.524468
PFCIRM129_04355	102.083	Sua5_yciO_yrdC	1.4019	0.487385	0.0726036	1.13904
PFCIRM129_10605	148.761	PTS enzyme I	1.40018	0.485615	0.227647	0.642738
PFCIRM129_08735	269.261	Formate--tetrahydrofolate ligase	1.39934	0.484743	0.332708	0.477937
PFCIRM129_06365	54.091	Protein of unknown function	1.39891	0.484299	0.324354	0.488981
PFCIRM129_09310	41.6019	Transcriptional regulator, TetR/AcrR family	1.39676	0.482085	0.33022	0.481196
PFCIRM129_04365	286.557	pyrophosphate phosphofructokinase	1.39184	0.476998	0.169386	0.771123
PFCIRM129_00295	50.4106	Methylase	1.39103	0.476155	0.362082	0.441193
PFCIRM129_10700	73.6521	Protein of unknown function	1.39038	0.475477	0.0531102	1.27482
PFCIRM129_05470	59.7845	DNA replication and repair protein recF	1.39037	0.475465	0.2358	0.627457
PFCIRM129_06695	38.9513	inositol-phosphate phosphatase	1.39011	0.475198	0.311341	0.506764
PFCIRM129_05985	112.918	Hypothetical protein	1.38914	0.474194	0.268298	0.571383
PFCIRM129_03080	153.839	GatB_Yqey, GatB/Yqey	1.38215	0.466912	0.274397	0.56162
PFCIRM129_07125	238.449	Oligoribonuclease	1.3798	0.464459	0.120268	0.919848
PFCIRM129_10355	190.192	Glutamyl-tRNA reductase	1.37925	0.463886	0.149593	0.82509
PFCIRM129_11475	428.64	Cell division protein FtsZ	1.3758	0.460267	0.189991	0.721266
PFCIRM129_01730	34.2826	hypoxanthine phosphoribosyltransferase	1.37495	0.459384	0.0942509	1.02571
PFCIRM129_01850	239.619	Aspartate-semialdehyde dehydrogenase (Semialdehyde dehydrogenase)	1.36701	0.451022	0.108199	0.965778
PFCIRM129_11470	40.1171	Hypothetical protein	1.36607	0.450033	0.325925	0.486882
PFCIRM129_02285	80.4839	Two component transcriptional regulator, LuxR family	1.36606	0.450023	0.236315	0.626509
PFCIRM129_07530	41.1078	Dihydroorotate dehydrogenase	1.36413	0.447979	0.185079	0.732643
PFCIRM129_07950	45.5269	50S ribosomal protein L13	1.36137	0.445057	0.20625	0.685607
PFCIRM129_02995	144.091	Predicted metal-dependent phosphoesterase	1.35724	0.440671	0.164288	0.784394
PFCIRM129_05130	22.3563	Lipoate-protein ligase A	1.35704	0.440458	0.272239	0.56505
PFCIRM129_08625	22.4743	Putative 2-dehydropantoate 2-reductase (Ketopantoate reductase) (KPA reductase) (KPR)	1.357	0.440417	0.349045	0.457118
PFCIRM129_08330	319.233	50S ribosomal protein L1	1.3554	0.438722	0.199083	0.700966
PFCIRM129_10280	104.803	Serine 3-dehydrogenase	1.35112	0.434156	0.230795	0.636774
PFCIRM129_06910	121.747	6-phosphofructokinase	1.35105	0.434078	0.430841	0.365683
PFCIRM129_09340	9.8381	Transcriptional regulator of sugar metabolism	1.34826	0.4311	0.42072	0.376007
PFCIRM129_05805	65.4115	Transcriptional regulator, LysR family protein	1.34511	0.427727	0.318536	0.496841
PFCIRM129_08370	62.8231	R_hydratase_like, (R)-hydratase [(R)-specific enoyl-CoA hydratase]	1.33985	0.422073	0.346433	0.460381
PFCIRM129_08435	96.9135	Thiamine pyrophosphate (TPP family)	1.33814	0.420234	0.342312	0.465578
PFCIRM129_01720	10.2934	Hypothetical protein	1.3377	0.419759	0.0995307	1.00204
PFCIRM129_05910	75.9505	Undecaprenyl pyrophosphate synthase (di-trans,poly-cis-decaprenylcistransferase)	1.33703	0.419035	0.437531	0.358992
PFCIRM129_00855	85.5433	Hypothetical protein	1.33601	0.417933	0.360323	0.443308
PFCIRM129_04115	108.62	Aminodeoxychorismate lyase	1.3306	0.412077	0.388138	0.411014
PFCIRM129_08060	174.462	30S ribosomal protein S13	1.32919	0.410549	0.169955	0.769666
PFCIRM129_02730	807.064	2-oxoglutarate dehydrogenase, E1 and E2 components	1.32531	0.406332	0.196356	0.706955
PFCIRM129_03455	43.9618	Hypothetical protein	1.32448	0.40543	0.121649	0.914892
PFCIRM129_08095	209.494	Adenylate kinase (EC 2.7.4.3) (ATP-AMP transphosphorylase)	1.32365	0.404517	0.172797	0.762463
PFCIRM129_04345	37.9623	LMBE-related protein	1.32362	0.404491	0.426319	0.370265
PFCIRM129_09335	99.1015	Glycerol-3-phosphate dehydrogenase [NAD(P)+] (NAD(P)H- dependent glycerol-3-phosphate dehydrogenase)	1.32297	0.403779	0.19481	0.710389
PFCIRM129_12065	132.737	Thiosulfate sulfurtransferase	1.32252	0.403291	0.189592	0.722179
PFCIRM129_02450	66.7689	NADH dehydrogenase	1.32027	0.400837	0.294079	0.531536
PFCIRM129_04085	170.201	Carbamoyl-phosphate synthase small chain	1.3196	0.400098	0.182346	0.739104
PFCIRM129_06185	316.33	Galactokinase	1.3149	0.394957	0.344137	0.463269
PFCIRM129_06055	108.724	Ppx/GppA phosphatase family	1.31382	0.393765	0.342102	0.465844
PFCIRM129_06450	80.6451	Isochorismatase hydrolase	1.31382	0.393763	0.231334	0.63576
PFCIRM129_08835	128.357	NADH-flavin reductase	1.31373	0.393673	0.19221	0.716224
PFCIRM129_10150	139.68	L-serine dehydratase ( L-serine ammonia-lyase)	1.31177	0.39152	0.200919	0.696979
PFCIRM129_03705	79.6605	ABC-type polysaccharide export systems	1.31021	0.389793	0.3371	0.472241
PFCIRM129_05605	21.0686	Hypothetical protein	1.30873	0.388166	0.0710315	1.14855
PFCIRM129_03435	359.281	DNA gyrase subunit B	1.30706	0.386322	0.424058	0.372575
PFCIRM129_08280	569.307	Elongation factor G (EF-G)	1.30222	0.380975	0.235737	0.627572
PFCIRM129_02505	12.2758	6,7-dimethyl-8-ribityllumazine synthase (Riboflavin synthase beta chain)	1.30178	0.380487	0.389818	0.409139
PFCIRM129_07235	959.836	Methylmalonyl-CoA mutase small subunit (Methylmalonyl-CoA mutase beta subunit) (MCB-beta)	1.29929	0.377727	0.359044	0.444852
PFCIRM129_11930	55.3273	Hypothetical protein	1.29576	0.373801	0.213831	0.66993
PFCIRM129_05205	96.9435	Peptide chain release factor 1 (RF-1)	1.29548	0.373492	0.40514	0.392394
PFCIRM129_08830	50.6192	NADH-flavin reductase	1.29547	0.373471	0.612229	0.213086
PFCIRM129_10995	328.634	Glycerol kinase (ATP:glycerol 3-phosphotransferase) (Glycerokinase) (GK)	1.28993	0.367288	0.2189	0.659755
PFCIRM129_01520	133.173	two component system response regulator	1.28889	0.366132	0.219584	0.6584
PFCIRM129_03735	55.2886	1-acyl-sn-glycerol-3-phosphate acyltransferase	1.2864	0.363342	0.66018	0.180338
PFCIRM129_02170	159.702	two-component response regulator	1.28217	0.358585	0.397968	0.400152
PFCIRM129_09770	327.719	Dihydrolipoyl dehydrogenase (E3 component of alpha keto acid dehydrogenase complexes) (Dihydrolipoamide dehydrogenase)	1.28204	0.358442	0.311642	0.506344
PFCIRM129_07345	49.8909	Hypothetical protein	1.282	0.358393	0.214047	0.669492
PFCIRM129_10500	194.577	glutamate-1-semialdehyde 2,1-aminomutase (GSA) (Glutamate-1-semialdehyde aminotransferase)(GSA-AT)	1.28114	0.357427	0.184932	0.732989
PFCIRM129_11435	208.424	Pyruvate kinase 1	1.28098	0.357248	0.2127	0.672232
PFCIRM129_01700	13.1222	phosphohistidine phosphatase	1.27979	0.355904	0.301896	0.520143
PFCIRM129_03215	26.2307	Cof-like hydrolase	1.27959	0.355679	0.322425	0.491572
PFCIRM129_03800	76.7715	S-layer protein precursor	1.27922	0.355262	0.830069	0.0808856
PFCIRM129_01825	69.045	DNA repair protein	1.27863	0.354602	0.142008	0.847686
PFCIRM129_03235	10.9314	Deoxyguanosinetriphosphate triphosphohydrolase (dGTPase)	1.27712	0.352891	0.340502	0.46788
PFCIRM129_08770	163.62	Protein GrpE 2 (HSP-70 cofactor 2) (Co-chaperone protein GrpE2)	1.27324	0.3485	0.291913	0.534747
PFCIRM129_10385	135.368	iolG1 (Myo-inositol catabolism IolG1 protein) (myo-inositol 2-dehydrogenase)	1.26891	0.343584	0.33348	0.47693
PFCIRM129_08515	187.571	NADH-quinone oxidoreductase chain C (NADH dehydrogenase I, chain C)	1.26884	0.34351	0.335696	0.474053
PFCIRM129_01760	53.7577	Putative hydroxymethyldihydropteridine pyrophosphokinase	1.26366	0.337607	0.0660433	1.18017
PFCIRM129_01260	63.7132	Type I restriction enzyme PSEUDO=TRUE	1.26339	0.337295	0.406888	0.390525
PFCIRM129_07645	430.492	Malate dehydrogenase	1.26306	0.336923	0.26952	0.569409
PFCIRM129_05320	57.3519	Carbohydrate kinase	1.26093	0.33449	0.174028	0.75938
PFCIRM129_07045	28.541	Transcriptional regulator, MarR family	1.26061	0.334126	0.491901	0.308123
PFCIRM129_09650	76.6267	Protein of unknown function	1.25618	0.329044	0.349294	0.456809
PFCIRM129_06425	18.18	Large conductance mechanosensitive channel	1.25272	0.325067	0.408614	0.388686
PFCIRM129_01830	107.046	Hypothetical protein	1.25242	0.324723	0.063574	1.19672
PFCIRM129_11205	144.735	Cysteine desulphurases, SufS	1.2523	0.324584	0.130514	0.884343
PFCIRM129_07025	266.574	6-phosphogluconate dehydrogenase, decarboxylating	1.25105	0.323136	0.109692	0.959824
PFCIRM129_11270	168.693	glucose 6-phosphate dehydrogenase effector OpcA	1.2477	0.319269	0.39016	0.408758
PFCIRM129_02315	19.1024	Molybdenum cofactor biosynthesis protein	1.24691	0.318359	0.333593	0.476783
PFCIRM129_11410	351.663	Aldehyde dehydrogenase (Succinate-semialdehyde dehydrogenase) (NAD-dependent aldehyde dehydrogenase)	1.24686	0.318294	0.358349	0.445694
PFCIRM129_05730	679.056	D-lactate dehydrogenase	1.24657	0.317961	0.475413	0.322929
PFCIRM129_12355	90.1269	Peroxidase	1.24576	0.317022	0.106389	0.973102
PFCIRM129_04155	310.571	Histidyl-tRNA synthetase (Histidine--tRNA ligase) (HisRS)	1.24363	0.314555	0.251497	0.599466
PFCIRM129_07305	48.1776	O-succinylbenzoic acid-CoA ligase (2-succinylbenzoate--CoA ligase)	1.24055	0.310976	0.351447	0.454141
PFCIRM129_06890	13.0636	Hypothetical membrane protein	1.23855	0.308647	0.237591	0.62417
PFCIRM129_05335	353.695	Transketolase	1.23762	0.307566	0.426185	0.370402
PFCIRM129_10025	413.544	CTP synthase (UTP--ammonia ligase) (CTP synthetase)	1.23686	0.306683	0.107345	0.969218
PFCIRM129_03205	104.664	ATPases MoxR family	1.23399	0.303326	0.171241	0.766394
PFCIRM129_06930	67.2895	ATP-dependent Clp protease proteolytic subunit 2 (Endopeptidase Clp 2)	1.22949	0.298058	0.210622	0.676496
PFCIRM129_06210	205.651	glutamate dehydrogenase (NAD(P)-glutamate dehydrogenase)	1.22892	0.297391	0.179187	0.746693
PFCIRM129_07085	399.515	ABC2 protein of ABC transporter (ART:REG)	1.22861	0.297022	0.522867	0.281609
PFCIRM129_04440	106.115	Cobyric acid synthase CbiP/CobQ	1.22843	0.29682	0.442237	0.354344
PFCIRM129_05080	67.7185	NUDIX hydrolase	1.22726	0.29544	0.380283	0.419893
PFCIRM129_09425	35.3171	Nitric-oxide reductase subunit B (nitric-oxide reductase)	1.2261	0.294074	0.806525	0.0933823
PFCIRM129_12130	16.5332	Hypothetical protein	1.22506	0.29285	0.373034	0.428252
PFCIRM129_07425	201.189	Phosphoribosylaminoimidazole carboxylase ATPase subunit	1.22321	0.290666	0.333694	0.476652
PFCIRM129_02080	135.279	Galactokinase	1.22238	0.289689	0.458132	0.339009
PFCIRM129_11155	196.994	ABC transporter ATP-binding protein	1.21975	0.286582	0.12372	0.907559
PFCIRM129_06870	133.036	Fe-S oxidoreductases family 2	1.21945	0.286231	0.372901	0.428406
PFCIRM129_05020	37.0554	Putative 2-hydroxyhepta-2,4-diene-1,7-dioate isomerase	1.21785	0.284334	0.621672	0.206439
PFCIRM129_04220	136.66	Phosphoribosyl isomerase A (1-(5-phosphoribosyl)-5-[(5- phosphoribosylamino)methylideneamino] imidazole-4-carboxamide isomerase) (Phosphoribosylformimino-5-aminoimidazole carboxamide ribotide isomerase) (N-(5 -phosphoribosyl)anthranilate isomerase) (PRAI)	1.21612	0.282282	0.387554	0.411668
PFCIRM129_05030	132.306	Branched-chain amino acid aminotransferase	1.21569	0.281781	0.402147	0.395615
PFCIRM129_02145	29.9372	G/U mismatch-specific DNA glycosylase	1.21479	0.280705	0.589908	0.229215
PFCIRM129_04285	51.3165	Tryptophan synthase alpha chain (TrpA)	1.21308	0.27868	0.453807	0.343129
PFCIRM129_02755	149.856	RNA polymerase sigma -70 factor, sigma-E factor	1.21207	0.277476	0.529606	0.276047
PFCIRM129_09160	87.2039	IM-ABC protein of drug, protein or lipid ABC transporter (DPL:LLP)	1.21154	0.276838	0.447069	0.349625
PFCIRM129_03460	50.1494	Hypothetical protein	1.21037	0.275448	0.478596	0.320031
PFCIRM129_04195	47.18	Holliday junction ATP-dependent DNA helicase	1.21029	0.275352	0.279751	0.553228
PFCIRM129_10110	104.769	Phosphomannose isomerase	1.20942	0.274314	0.327225	0.485154
PFCIRM129_11465	99.4846	Hypothetical protein	1.20941	0.274298	0.616493	0.210072
PFCIRM129_00575	153.166	UDP-glucose 4-epimerase	1.20873	0.27349	0.188411	0.724894
PFCIRM129_08105	16.7847	IM protein of oligopeptide ABC transporter (OPN:undef)	1.20648	0.270799	0.154484	0.811117
PFCIRM129_12320	178.156	Alpha-1,4-glucosidase	1.20583	0.270029	0.462314	0.335063
PFCIRM129_01755	44.2382	Dihydroneopterin aldolase	1.1975	0.260029	0.593963	0.226241
PFCIRM129_01050	74.6994	two-component response regulator LuxR	1.19721	0.259671	0.548133	0.261114
PFCIRM129_08415	20.296	Exodeoxyribonuclease III/exonuclease III	1.19506	0.257086	0.519992	0.284003
PFCIRM129_04770	33.1782	L-lactate dehydrogenase	1.19474	0.256693	0.326665	0.485898
PFCIRM129_11455	612.649	Hypothetical protein	1.1943	0.256161	0.285125	0.544964
PFCIRM129_07595	79.883	Enoyl-CoA hydratase/carnithine racemase CaiD	1.19397	0.255763	0.411123	0.386028
PFCIRM129_01710	29.801	Inorganic pyrophosphatase	1.19219	0.253614	0.525364	0.27954
PFCIRM129_07980	23.2679	methyltransferase	1.19169	0.253005	0.492824	0.307308
PFCIRM129_06935	106.69	ATP-dependent Clp protease proteolytic subunit 1 (Endopeptidase Clp 1)	1.19054	0.251615	0.360767	0.442774
PFCIRM129_03480	25.8975	protein of unknown function	1.18837	0.248989	0.537063	0.269975
PFCIRM129_02150	123.456	Ornithine carbamoyltransferase	1.1869	0.247198	0.304816	0.515963
PFCIRM129_06340	60.5411	Two-component system response regulator	1.18327	0.242775	0.200633	0.697598
PFCIRM129_04010	42.6474	SppA, Periplasmic serine proteases	1.18143	0.240535	0.964638	0.0156355
PFCIRM129_11890	164.695	Glyoxylate reductase	1.18118	0.240229	0.478644	0.319988
PFCIRM129_04875	70.4378	LexA repressor, Peptidase S24, SOS regulatory protein dinR	1.17974	0.238464	0.710245	0.148592
PFCIRM129_10510	238.303	Adenylosuccinate synthetase (IMP--aspartate ligase) (AdSS) (AMPSase)	1.17918	0.237787	0.340146	0.468334
PFCIRM129_05085	438.025	Phosphoglucomutase	1.17883	0.237356	0.475878	0.322504
PFCIRM129_05540	64.9335	Conserved membrane protein	1.17802	0.236362	0.242151	0.615914
PFCIRM129_02110	38.937	Forkhead-associated protein	1.1762	0.234133	0.0922034	1.03525
PFCIRM129_11895	460.605	Fumarate hydratase, class-II	1.17614	0.234057	0.585471	0.232495
PFCIRM129_01230	17.097	2-dehydropantoate 2-reductase (KPA reductase) (Ketopantoate reductase)	1.17593	0.233802	0.355632	0.448999
PFCIRM129_06110	190.679	Ribose-phosphate pyrophosphokinase	1.1746	0.232171	0.480312	0.318477
PFCIRM129_00250	274.368	Signal recognition particle receptor	1.17101	0.227749	0.175232	0.756386
PFCIRM129_03640	95.4126	Glycosyl transferase, family 2	1.16986	0.226334	0.560589	0.251356
PFCIRM129_01490	60.4163	Hypothetical protein	1.16978	0.226241	0.489941	0.309856
PFCIRM129_07725	63.7558	NADPH:quinone reductase related Zn-dependent oxidoreductase	1.16923	0.225562	0.375971	0.424846
PFCIRM129_11390	283.253	UvrABC system protein B (Protein uvrB) (Excinuclease ABC subunit B)	1.16907	0.225365	0.688246	0.162256
PFCIRM129_10250	73.2557	transcriptional regulator CarD	1.16565	0.221131	0.490128	0.309691
PFCIRM129_02780	27.9789	monophosphatase	1.16546	0.220903	0.355949	0.448612
PFCIRM129_11525	13.8964	Hypothetical protein	1.16433	0.2195	0.342148	0.465786
PFCIRM129_03200	48.8415	Hypothetical protein	1.16381	0.218854	0.347609	0.458909
PFCIRM129_08990	220.59	Hypothetical protein	1.16238	0.217079	0.0996992	1.00131
PFCIRM129_06305	114.913	Chaperone protein dnaJ 1 (DnaJ1 protein) (Heat shock protein 40 1)	1.16163	0.216152	0.517456	0.286127
PFCIRM129_05035	112.477	3-isopropylmalate dehydrogenase	1.15706	0.210462	0.326688	0.485867
PFCIRM129_03055	103.83	Hypothetical membrane protein	1.15635	0.209584	0.599516	0.2222
PFCIRM129_07935	61.4678	Pantothenate kinase (Pantothenic acid kinase)	1.15492	0.207793	0.245534	0.609888
PFCIRM129_08285	192.599	30S ribosomal protein S7	1.15478	0.207624	0.563653	0.248988
PFCIRM129_06020	125.859	nucleoside-diphosphate-sugar epimerases	1.15427	0.206986	0.381646	0.41834
PFCIRM129_03250	467.456	Succinate dehydrogenase, subunit A	1.15192	0.204042	0.58415	0.233475
PFCIRM129_06590	57.6243	Undecaprenyl diphosphate synthase (di-trans,poly-cis-decaprenylcistransferase)	1.14814	0.199302	0.549627	0.259932
PFCIRM129_00435	129.52	Carbon starvation protein	1.14785	0.198934	0.347187	0.459437
PFCIRM129_11790	347.25	Xaa-Pro aminopeptidase I	1.14717	0.198078	0.646155	0.189664
PFCIRM129_00430	93.1644	Glycerate kinase GlxK/GarK	1.14356	0.193535	0.4417	0.354872
PFCIRM129_02385	65.7193	Ribose-5-phosphate isomerase 3	1.1434	0.193335	0.837054	0.0772467
PFCIRM129_08480	121.092	NADH-quinone oxidoreductase chain J (NADH dehydrogenase I, chain J)	1.14339	0.193313	0.737932	0.131984
PFCIRM129_05155	765.591	ATP synthase subunit alpha (ATPase subunit alpha) (ATP synthase F1 sector subunit alpha)	1.14192	0.191467	0.427196	0.369373
PFCIRM129_08320	86.3545	Lipoic acid synthetase	1.14172	0.191212	0.459541	0.337676
PFCIRM129_04885	284.373	FeoB, Ferrous iron transport protein B	1.14042	0.189564	0.456159	0.340884
PFCIRM129_11685	62.9166	Hypothetical protein	1.13873	0.187422	0.265707	0.575597
PFCIRM129_06140	29.9416	Dimethyladenosine transferase (S-adenosylmethionine-6-N , N -adenosyl(rRNA) dimethyltransferase) (16S rRNA dimethylase) (High level kasugamycin resistance protein ksgA) (Kasugamycin dimethyltransferase)	1.1363	0.18435	0.428778	0.367767
PFCIRM129_05025	83.0023	2-isopropylmalate synthase	1.13557	0.183416	0.407621	0.389743
PFCIRM129_05650	56.4053	Oxidoreductase	1.13503	0.182735	0.453535	0.343389
PFCIRM129_06815	286.478	Gamma-glutamyl phosphate reductase (GPR) (Glutamate-5- semialdehyde dehydrogenase) (Glutamyl-gamma-semialdehyde dehydrogenase) (GSA dehydrogenase)	1.13361	0.180923	0.297347	0.526736
PFCIRM129_07520	296.132	Acetyl-CoA carboxylase	1.12805	0.173835	0.698975	0.155538
PFCIRM129_05935	84.9328	Hypothetical membrane protein	1.12788	0.173615	0.458131	0.33901
PFCIRM129_11925	133.514	Protein of unknown function FUZZYLOCATION=TRUE	1.12686	0.172306	0.479107	0.319567
PFCIRM129_03990	35.2565	20S proteasome alpha-subunit	1.12664	0.172027	0.587361	0.231095
PFCIRM129_11100	69.1625	Polypeptide deformylase	1.12458	0.169389	0.705524	0.151488
PFCIRM129_04660	54.6714	glutathione S-transferase	1.12456	0.169359	0.510114	0.292333
PFCIRM129_01545	47.0006	Surface protein with SLH domain	1.12445	0.169226	0.490971	0.308944
PFCIRM129_01210	91.5195	Prephenate dehydratase	1.12193	0.165988	0.368771	0.433243
PFCIRM129_01340	13.74	Protein of unknown function	1.12166	0.165631	0.904247	0.0437131
PFCIRM129_10665	71.8103	Phosphatidylethanolamine-binding protein	1.12164	0.165613	0.419612	0.377152
PFCIRM129_11610	65.5912	1-acylglycerol-3-phosphate O-acyltransferase	1.11916	0.162413	0.492673	0.307442
PFCIRM129_01740	120.87	GTP cyclohydrolase I (GTP-CH-I)	1.11895	0.162148	0.992216	0.00339377
PFCIRM129_11295	418.431	Phosphoglycerate kinase	1.11784	0.160712	0.345701	0.461299
PFCIRM129_10245	35.6472	2-C-methyl-D-erythritol 4-phosphate cytidylyltransferase (4-diphosphocytidyl-2C-methyl-D-erythritol synthase) (MEP cytidylyltransferase) (MCT)	1.1152	0.1573	0.439382	0.357158
PFCIRM129_00320	71.414	Acetyltransferase	1.11465	0.156595	0.656177	0.182979
PFCIRM129_04425	198.509	Trehalose-6-phosphate synthase (Alpha,alpha-trehalose-phosphate synthase)	1.11454	0.156447	0.452195	0.344674
PFCIRM129_08185	90.9228	50S ribosomal protein L24	1.11267	0.154021	0.560373	0.251523
PFCIRM129_07270	160.309	Ribonuclease PH (RNase PH) (tRNA nucleotidyltransferase)	1.11125	0.152187	0.436827	0.359691
PFCIRM129_08130	36.9984	NAD(P)H-dependent FMN reductase	1.11048	0.151189	0.335768	0.473961
PFCIRM129_01070	73.068	3-carboxymuconate cyclase	1.11013	0.150733	0.911981	0.0400141
PFCIRM129_00260	210.204	Chromosome partition protein Smc	1.10898	0.149236	0.583517	0.233946
PFCIRM129_00795	148.631	Hypothetical protein	1.10793	0.147863	0.792816	0.100827
PFCIRM129_00955	129.159	transferase	1.10553	0.144733	0.328471	0.483503
PFCIRM129_04815	203.382	Phosphoketolase pyrophosphate	1.10483	0.14382	0.616904	0.209782
PFCIRM129_01935	305.412	Polyphosphate kinase	1.10463	0.143562	0.530784	0.275082
PFCIRM129_02165	139.743	Peptidase_E_like	1.10412	0.142895	0.586829	0.231489
PFCIRM129_12185	180.565	50S ribosomal protein L9	1.10379	0.142472	0.369696	0.432155
PFCIRM129_00230	83.178	Hypothetical protein	1.10234	0.140565	0.672923	0.172034
PFCIRM129_07590	365.339	Methionyl-tRNA synthetase (Methionine--tRNA ligase) (MetRS)	1.10118	0.139056	0.567617	0.245945
PFCIRM129_04160	57.2202	Beta-lactamase-like	1.10116	0.13902	0.658235	0.181619
PFCIRM129_02665	122.594	Glycogen debranching enzyme GlgX	1.10105	0.138876	0.520737	0.283382
PFCIRM129_10235	380.694	Glycine hydroxymethyltransferase precursor	1.10093	0.138717	0.453736	0.343197
[truncated: 519 more rows]

## Sheet: Core_Differential
Accession	Score	Description	RATIO_MU:WT	LOG(2)_RATIO_FoldChange	Anova (p)	TAG_EXPRESSION
[truncated: 150 more rows]

## Sheet: Exclusive_Wt
Accession	Peptide count	Unique peptides	Score	Description
[truncated: 1 more rows]

[truncated: 1 more sheets: Exclusive_Mut]
